# Supplementary material for: Genome-wide analyses reveal the contribution of somatic variants to the immune landscape of multiple cancer types
Source: PLoS Genet. 2024 Jan 19;20(1):e1011134. doi: 10.1371/journal.pgen.1011134 (PMC10829993; doi:10.1371/journal.pgen.1011134)
Supplement: S1 Table — (CSV) [file pgen.1011134.s001.csv]

trait	sample_size	mean	sd	0%	25%	50%	75%	100%	sum_zeros	percentage_zeros	analyze_type
BCR Richness	5251	1.32229922	0.680607713	0.301029996	0.698970004	1.342422681	1.86332286	3.552181339	0	0	quantitative
BCR Shannon	5251	2.38620274	1.46239679	0	1.209006205	2.483803785	3.533646207	7.211919211	600	0.11426395	binary_by_median
TCR Richness	8311	1.052188468	0.617025088	0	0.602059991	1.079181246	1.505149978	2.92992956	853	0.102635062	binary_by_median
TCR Shannon	7458	2.441442474	1.305962079	0	1.549826046	2.48490665	3.39691442	6.4268297	564	0.075623492	quantitative
B Cells Memory (%)	8858	0.021698862	0.039010703	0	0	0	0.029863054	0.651072806	4473	0.504967261	binary_by_zeros
B Cells Naive (%)	8858	0.03832688	0.052465119	0	0	0.017164552	0.056779607	0.502006895	2483	0.280311583	binary_by_median
Dendritic Cells (%)	8858	0.025990287	0.042436576	0	0	0.009443244	0.032207221	0.421289159	2374	0.268006322	binary_by_median
Dendritic Cells Activated (%)	8858	0.013989769	0.032887671	0	0	0	0.011626764	0.377549081	4975	0.561639196	binary_by_zeros
Dendritic Cells Resting (%)	8858	0.012003521	0.026334128	0	0	0	0.012827491	0.351373575	4643	0.524158952	binary_by_zeros
Eosinophils (%)	8858	0.001350954	0.006207666	0	0	0	0	0.127282691	7888	0.890494468	binary_by_zeros
Lymphocytes (%)	8858	0.473136592	0.1616438	0.030499941	0.356509379	0.475132848	0.59064649	0.935738823	0	0	quantitative
Macrophages (%)	8858	0.425261961	0.156085771	0.028211546	0.311408237	0.411998063	0.527876772	0.940687115	0	0	quantitative
Macrophages M0 (%)	8858	0.077667896	0.107113482	0	0	0.035218829	0.110443833	0.761021081	2872	0.324226688	binary_by_median
Macrophages M1 (%)	8858	0.047487703	0.044497641	0	0.010484578	0.037499287	0.072689182	0.338929547	1128	0.127342515	binary_by_median
Macrophages M2 (%)	8858	0.262101061	0.140022902	0	0.157744743	0.24240859	0.343365787	0.83307065	61	0.00688643	quantitative
Mast Cells (%)	8858	0.068504668	0.066850219	0	0.021859231	0.047321433	0.09399038	0.636156975	253	0.028561752	quantitative
Mast Cells Activated (%)	8858	0.022740117	0.048828036	0	0	0	0.021792352	0.58451107	5574	0.629261684	binary_by_zeros
Mast Cells Resting (%)	8858	0.04578367	0.063649336	0	0	0.02228863	0.064148097	0.636156975	2909	0.328403703	binary_by_median
Monocytes (%)	8858	0.03801536	0.050041843	0	0.006905089	0.022957681	0.047404723	0.452030257	1418	0.160081282	binary_by_median
Neutrophils (%)	8858	0.005758097	0.015486927	0	0	0	0.005319613	0.412823761	5310	0.599458117	binary_by_zeros
NK Cells Activated (%)	8858	0.035333391	0.035655268	0	0.003368913	0.028057625	0.05476052	0.380696161	1964	0.221720479	binary_by_median
NK Cells Resting (%)	8858	0.013760264	0.025966874	0	0	0	0.017604054	0.212831778	5288	0.596974486	binary_by_zeros
Plasma Cells (%)	8858	0.044145626	0.057514665	0	0.003247158	0.022915237	0.06180066	0.543292409	1757	0.198351772	binary_by_median
T Cells CD4 Memory Activated (%)	8858	0.00548947	0.016877891	0	0	0	0	0.171127432	7055	0.796455182	binary_by_zeros
T Cells CD4 Memory Resting (%)	8858	0.101689602	0.080061729	0	0.033710759	0.094115909	0.155108088	0.538910965	1369	0.15454956	binary_by_median
T Cells CD4 Naive (%)	8858	0.004932102	0.024201736	0	0	0	0	0.440634892	8107	0.915217882	binary_by_zeros
T Cells CD8 (%)	8858	0.1166324	0.083334701	0	0.05678493	0.09953893	0.157161506	0.613593683	190	0.021449537	quantitative
T Cells Follicular Helper (%)	8858	0.062842413	0.049902662	0	0.023648104	0.054846874	0.090767279	0.352679771	578	0.06525175	quantitative
T Cells gamma delta (%)	8858	0.001364741	0.007414198	0	0	0	0	0.154493958	8238	0.930006774	binary_by_zeros
T Cells Regulatory Tregs (%)	8858	0.026886101	0.032337764	0	0	0.01595558	0.042634529	0.280888533	2483	0.280311583	binary_by_median
Leukocyte Fraction	9634	0.207348847	0.149041339	-9.30E-05	0.086881747	0.171538377	0.294664257	0.964200124	0	0	quantitative
Stromal Fraction	8867	0.370394722	0.2083447	0	0.2	0.35	0.53	0.92	82	0.009247773	quantitative
TIL Regional Fraction	4252	7.383026817	8.286469634	0	1.365240532	4.598438011	10.46863212	63.64860981	44	0.010348071	quantitative
aDC	8468	0.082595879	0.107853819	-0.294627417	0.005377716	0.077155466	0.154735229	0.407995266	0	0	quantitative
B cells	8468	-0.06851469	0.058688295	-0.26479248	-0.09710294	-0.065875598	-0.036283699	0.311284033	0	0	quantitative
CD8 T cells	8468	0.190912163	0.04158275	-0.007931044	0.185642829	0.201788248	0.214498784	0.303788832	0	0	quantitative
Cytotoxic cells	8468	-0.047921913	0.075937142	-0.316893044	-0.092959508	-0.053692481	-0.005956333	0.294050946	0	0	quantitative
DC	8468	-0.069923396	0.07852025	-0.342610865	-0.114632011	-0.066750627	-0.022372711	0.31793315	0	0	quantitative
Eosinophils	8468	0.071525531	0.039224476	-0.093764636	0.053124831	0.07719923	0.098567274	0.159391493	0	0	quantitative
iDC	8468	0.047697169	0.051861799	-0.152756822	0.021618769	0.055058073	0.081267789	0.195012237	0	0	quantitative
Lymph vessels	8468	-0.045181403	0.108425753	-0.348539621	-0.120772904	-0.056820735	0.022971426	0.423125302	0	0	quantitative
Macrophages	8468	0.125481066	0.073417703	-0.133981906	0.082366963	0.12712017	0.174228033	0.335597689	0	0	quantitative
Mast cells	8468	-0.064307915	0.057619986	-0.221374074	-0.1072776	-0.071233958	-0.026202429	0.372002067	0	0	quantitative
Neutrophils	8468	-0.030408773	0.066587773	-0.254609967	-0.067156248	-0.02748356	0.009673166	0.205196585	0	0	quantitative
NK CD56bright cells	8468	0.024284558	0.052155016	-0.190611938	-0.010405615	0.020737539	0.056621692	0.253447235	0	0	quantitative
NK CD56dim cells	8468	-0.06324443	0.056800209	-0.236031389	-0.102784676	-0.055937382	-0.025779319	0.21254757	0	0	quantitative
NK cells	8468	0.113043884	0.042624562	-0.076043141	0.09487859	0.119728076	0.142808763	0.203331997	0	0	quantitative
pDC	8468	-0.057650539	0.099060266	-0.456753332	-0.114775105	-0.064764992	-0.008361505	0.453428289	0	0	quantitative
T cells	8468	-0.060871927	0.08934806	-0.328580021	-0.119004159	-0.071146161	-0.012161726	0.369125034	0	0	quantitative
T helper cells	8468	0.224369706	0.04327319	0.011559169	0.211928432	0.235354506	0.251048715	0.353299343	0	0	quantitative
Tcm cells	8468	0.158062217	0.044809791	-0.029894703	0.137600931	0.166102174	0.188186584	0.296242058	0	0	quantitative
Tem cells	8468	0.10330581	0.05115501	-0.099277014	0.082187175	0.112444485	0.135590639	0.243155402	0	0	quantitative
Tfh cells	8468	0.044811553	0.057877046	-0.159086655	0.01691784	0.051592747	0.082774682	0.182356127	0	0	quantitative
Tgd cells	8468	-0.148635384	0.124655125	-0.423266378	-0.213341899	-0.175839925	-0.116541952	0.217435021	0	0	quantitative
Th1 cells	8468	-0.003631303	0.047783091	-0.178736198	-0.030436796	0.002430737	0.03043692	0.13759648	0	0	quantitative
Th17 cells	8468	-0.025229464	0.10263919	-0.306585694	-0.104529954	-0.016318031	0.058592119	0.233410583	0	0	quantitative
Th2 cells	8468	0.043080086	0.050398332	-0.141983711	0.007139116	0.043861939	0.082470436	0.186605255	0	0	quantitative
Treg cells	8468	-0.142826593	0.093197157	-0.437145357	-0.209245444	-0.151949575	-0.088590392	0.427121331	0	0	quantitative
IFN 21978456	8468	0.065421245	0.979706504	-3.2192	-0.643125	-0.02405	0.714975	3.2219	0	0	quantitative
IFNG score 21050467	8468	0.012605952	0.345181033	-1.3846	-0.19805	0.04415	0.2522	0.9929	2	0.000236183	quantitative
Interferon 19272155	8468	0.073538769	0.969435037	-3.2018	-0.625425	-0.01855	0.726975	3.1708	0	0	quantitative
Interferon Cluster 21214954	8468	0.01840085	0.728471122	-2.2759	-0.498625	-0.02615	0.49855	2.3651	0	0	quantitative
MHC I 19272155	8468	-7.59E-05	0.858571708	-2.9764	-0.58645	0.0268	0.615	2.4562	2	0.000236183	quantitative
MHC II 19272155	8468	-0.082487459	0.978680847	-4.2931	-0.744125	-0.04495	0.62245	2.7695	0	0	quantitative
MHC1 21978456	8468	0.01049243	0.788742064	-2.5273	-0.546625	0.0265	0.56845	2.4607	1	0.000118092	quantitative
MHC2 21978456	8468	-0.07814269	1.087352677	-4.3922	-0.8024	-0.0329	0.704825	2.9683	0	0	quantitative
STAT1 19272155	8468	0.002176842	1.136057543	-3.8155	-0.750325	0.0029	0.77115	3.4505	1	0.000118092	quantitative
STAT1 score	8468	-0.028209317	0.736658879	-2.4987	-0.549675	-0.0098	0.500325	2.1714	0	0	quantitative
TGFB PCA 17349583	8468	0.072486254	0.949677579	-3.619	-0.502775	0.14765	0.755025	3.0432	0	0	quantitative
TGFB score 21050467	8468	-0.007466391	0.501427817	-1.9033	-0.315325	0.03365	0.352525	1.3442	1	0.000118092	quantitative
IFN-gamma Response	9660	0.037244741	0.888180867	-3.0325	-0.608	-0.03745	0.626925	3.0649	2	0.000207039	quantitative
Lymphocyte Infiltration Signature Score	9660	-0.035393323	1.315970799	-3.4861	-0.96275	-0.03185	0.86745	4.1743	0	0	quantitative
Macrophage Regulation	9660	-0.045439803	0.753462503	-2.8156	-0.56975	-0.0375	0.49905	2.3769	1	0.00010352	quantitative
TGF-beta Response	9660	-0.018373199	0.502172118	-1.9033	-0.325225	0.01945	0.340525	1.3826	1	0.00010352	quantitative
