# Supplementary material for: Genome-wide analyses reveal the contribution of somatic variants to the immune landscape of multiple cancer types
Source: PLoS Genet. 2024 Jan 19;20(1):e1011134. doi: 10.1371/journal.pgen.1011134 (PMC10829993; doi:10.1371/journal.pgen.1011134)
Supplement: S2 Table — (CSV) [file pgen.1011134.s002.csv]

cancerType	SampleSizeInClinical	SampleSizeInClinicalAndImmuneTrait	ExistPurityData	nSigTraits	nSigAssocs	gender	ChemotherapyTreated	RadiationherapyTreated	days_to_birth	age_at_initial_pathologic_diagnosis
brca	1083	1011	TRUE	37	62	FALSE	TRUE	TRUE	TRUE	TRUE
ov	573	549	TRUE	8	42	FALSE	TRUE	TRUE	TRUE	TRUE
coadread	591	523	TRUE	5	8	TRUE	TRUE	TRUE	TRUE	TRUE
hnsc	523	493	TRUE	30	34	TRUE	TRUE	TRUE	TRUE	TRUE
luad	514	487	TRUE	12	12	TRUE	TRUE	TRUE	TRUE	TRUE
ucec	529	487	TRUE	2	3	FALSE	TRUE	TRUE	TRUE	TRUE
lgg	513	472	TRUE	41	99	TRUE	TRUE	TRUE	TRUE	TRUE
kirc	512	468	TRUE	8	25	TRUE	TRUE	TRUE	TRUE	TRUE
thca	499	465	TRUE	37	81	TRUE	TRUE	TRUE	TRUE	TRUE
prad	494	463	TRUE	6	6	FALSE	TRUE	TRUE	TRUE	TRUE
lusc	487	460	TRUE	3	6	TRUE	TRUE	TRUE	TRUE	TRUE
gbm	581	451	TRUE	3	3	TRUE	TRUE	TRUE	TRUE	TRUE
stad	440	402	FALSE	5	9	TRUE	TRUE	TRUE	TRUE	TRUE
blca	411	367	TRUE	4	6	TRUE	TRUE	TRUE	TRUE	TRUE
lihc	372	342	TRUE	12	19	TRUE	TRUE	TRUE	TRUE	TRUE
kirp	283	266	TRUE	4	5	TRUE	TRUE	TRUE	TRUE	TRUE
cesc	297	255	TRUE	3	3	FALSE	TRUE	TRUE	TRUE	TRUE
sarc	255	234	FALSE	2	2	TRUE	TRUE	TRUE	TRUE	FALSE
esca	182	173	FALSE	3	6	TRUE	TRUE	TRUE	TRUE	FALSE
pcpg	178	172	FALSE	4	7	TRUE	TRUE	TRUE	TRUE	FALSE
paad	184	154	FALSE	10	10	TRUE	TRUE	TRUE	TRUE	TRUE
tgct	133	128	FALSE	4	4	FALSE	TRUE	TRUE	TRUE	FALSE
