# Supplementary material for: Genome-wide analyses reveal the contribution of somatic variants to the immune landscape of multiple cancer types
Source: PLoS Genet. 2024 Jan 19;20(1):e1011134. doi: 10.1371/journal.pgen.1011134 (PMC10829993; doi:10.1371/journal.pgen.1011134)
Supplement: S3 Table — The analyses only include somatic mutations in coding region. (CSV) [file pgen.1011134.s003.csv]

trait	cancer	type	rn	x	pvalue	adjPvalue	qval	gclambda	analyze_type
B Cells Memory (%)	thca	mutation1	mutation1	BRAF	0.000134411953343202	0.000134411953343202	0.012634723614261	0.61151277951226	binary_by_zeros
B cells	brca	mutation1	mutation1	CAPRIN2	8.01980168137443e-06	1.55196001554061e-05	0.0304106565045182	1.06750700762952	quantitative
B cells	brca	mutation1	mutation1	GATA3	1.82106879168361e-06	3.85650586664659e-06	0.010075764327592	1.06750700762952	quantitative
B cells	brca	mutation1	mutation1	KRT31	5.8740554962696e-07	1.33288620670449e-06	0.00522358104407488	1.06750700762952	quantitative
B cells	brca	mutation1	mutation1	TP53	5.55192206032423e-27	2.2236256362027e-25	1.74287777365567e-21	1.06750700762952	quantitative
B cells	hnsc	mutation1	mutation1	TP53	6.19506231304266e-15	6.19506231304266e-15	4.35141176868116e-11	0.941044753223823	quantitative
B cells	ov	mutation1	mutation1	CHPF2	5.59776400061968e-05	5.59776400061968e-05	0.017632956601952	0.684778440087035	quantitative
B cells	ov	mutation1	mutation1	CHRM2	4.32723340098549e-05	4.32723340098549e-05	0.017632956601952	0.684778440087035	quantitative
B cells	ov	mutation1	mutation1	CNTNAP1	1.36806538875661e-05	1.36806538875661e-05	0.017632956601952	0.684778440087035	quantitative
B cells	ov	mutation1	mutation1	MAP1A	2.42757088648274e-05	2.42757088648274e-05	0.017632956601952	0.684778440087035	quantitative
B cells	ov	mutation1	mutation1	MYBPC1	4.98813210751659e-05	4.98813210751659e-05	0.017632956601952	0.684778440087035	quantitative
B cells	ov	mutation1	mutation1	NLRP8	3.318010210187e-05	3.318010210187e-05	0.017632956601952	0.684778440087035	quantitative
B cells	ov	mutation1	mutation1	PXDN	4.42567351101955e-05	4.42567351101955e-05	0.017632956601952	0.684778440087035	quantitative
B cells	ov	mutation1	mutation1	SERPINA9	0.000129519809939164	0.000129519809939164	0.0362655467829659	0.684778440087035	quantitative
B cells	ov	mutation1	mutation1	TEX15	1.64267092592009e-05	1.64267092592009e-05	0.017632956601952	0.684778440087035	quantitative
B cells	paad	mutation1	mutation1	KRAS	7.47442742429535e-05	7.47442742429535e-05	0.0173406716243652	0.676553057828709	quantitative
BCR Richness	brca	mutation1	mutation1	TP53	7.99261934433524e-13	6.53547650120974e-11	5.11923874339759e-07	1.20234497090966	quantitative
BCR Shannon	brca	mutation1	mutation1	TP53	8.35087267213762e-10	8.35087267213762e-10	6.5412385640854e-06	0.636875806649492	binary_by_median
CD8 T cells	brca	mutation1	mutation1	AP2B1	8.15898615732852e-08	1.70893285826766e-05	0.0446487191436731	1.55595510610268	quantitative
CD8 T cells	brca	mutation1	mutation1	CDH1	7.0150196875894e-16	9.81521372843783e-11	7.69316452034957e-07	1.55595510610268	quantitative
CD8 T cells	brca	mutation1	mutation1	TP53	4.67026083896654e-09	2.64452201183115e-06	0.0103638817643663	1.55595510610268	quantitative
CD8 T cells	hnsc	mutation1	mutation1	SSSCA1	8.65182289777707e-07	9.14344381357469e-06	0.0321117746732743	1.22987257769401	quantitative
CD8 T cells	hnsc	mutation1	mutation1	TP53	7.88735501923123e-10	2.97314251294897e-08	0.000208833530109536	1.22987257769401	quantitative
CD8 T cells	lgg	mutation1	mutation1	IDH1	8.71618662422275e-11	8.71618662422275e-11	8.96895603632521e-08	0.829583149692167	quantitative
CD8 T cells	prad	mutation1	mutation1	PDZD2	5.44303672333979e-05	5.44303672333979e-05	0.0486063179394243	0.877664663066934	quantitative
CD8 T cells	stad	mutation1	mutation1	C7orf63	3.28610811105578e-06	4.25589005385617e-06	0.0131751716342252	1.02344687547898	quantitative
CD8 T cells	stad	mutation1	mutation1	ENOX1	1.13266600135395e-05	1.42754461314277e-05	0.0353545698890939	1.02344687547898	quantitative
CD8 T cells	stad	mutation1	mutation1	LRRC47	2.2628694074987e-06	2.95488500757118e-06	0.0121967803495847	1.02344687547898	quantitative
CD8 T cells	stad	mutation1	mutation1	OR51B4	2.30139617661734e-07	3.16107406246926e-07	0.00391435801155568	1.02344687547898	quantitative
CD8 T cells	stad	mutation1	mutation1	TRIM60	8.55273999040754e-07	1.14109150854789e-06	0.00706506807517426	1.02344687547898	quantitative
Cytotoxic cells	hnsc	mutation1	mutation1	TP53	2.89647537277827e-10	2.23033079600334e-08	0.000156658435111274	1.27044396462235	quantitative
Cytotoxic cells	paad	mutation1	mutation1	KRAS	9.73813212276206e-05	9.73813212276206e-05	0.022592466524808	0.777696111986475	quantitative
Cytotoxic cells	stad	mutation1	mutation1	PIK3CA	7.49812366002829e-09	3.36120388019578e-07	0.00416217876484644	1.28316815122638	quantitative
DC	cesc	mutation1	mutation1	XKRX	9.52596655332928e-06	9.52596655332928e-06	0.0422762395636753	0.865965710053706	quantitative
DC	gbm	mutation1	mutation1	PSG1	4.7906982760166e-07	4.7906982760166e-07	0.00146451646297827	0.980962553132075	quantitative
DC	lgg	mutation1	mutation1	ATRX	1.01920357141909e-10	1.01920357141909e-10	5.24380237495122e-08	0.870009480545433	quantitative
DC	lgg	mutation1	mutation1	CIC	3.35728023414854e-07	3.35728023414854e-07	0.000115154712031295	0.870009480545433	quantitative
DC	lgg	mutation1	mutation1	TP53	2.69836389091989e-13	2.69836389091989e-13	2.77661644375657e-10	0.870009480545433	quantitative
DC	thca	mutation1	mutation1	BRAF	3.28971398779077e-21	6.94061411048628e-16	6.5241772638571e-14	1.37161672496838	quantitative
DC	thca	mutation1	mutation1	HRAS	4.76171950677853e-06	9.36813662550725e-05	0.00293534947599227	1.37161672496838	quantitative
DC	thca	mutation1	mutation1	NRAS	8.48517390246248e-11	2.97338972487722e-08	1.39749317069229e-06	1.37161672496838	quantitative
DC	ucec	mutation1	mutation1	TP53	7.88740393628023e-07	7.88740393628023e-07	0.0142683137207309	0.858354513453786	quantitative
Dendritic Cells (%)	thca	mutation1	mutation1	BRAF	1.23273705032604e-06	1.23273705032604e-06	0.000115877282730648	0.936572004840781	binary_by_median
Dendritic Cells Resting (%)	thca	mutation1	mutation1	BRAF	3.74088149985176e-07	3.74088149985176e-07	3.51642860986065e-05	0.609105895501731	binary_by_zeros
Eosinophils	brca	mutation1	mutation1	CDH1	5.21432573067819e-09	2.01370248430645e-08	7.89170003599699e-05	1.08342879881113	quantitative
Eosinophils	brca	mutation1	mutation1	FOXA1	8.14757925478069e-06	1.81870184795605e-05	0.0475166169475984	1.08342879881113	quantitative
Eosinophils	brca	mutation1	mutation1	TP53	1.19728597018205e-55	1.67829880569994e-51	1.31545060390761e-47	1.08342879881113	quantitative
Eosinophils	esca	mutation1	mutation1	MUC6	1.06582310070278e-06	2.01364403661206e-06	0.00311108003656563	1.05417736799172	quantitative
Eosinophils	lgg	mutation1	mutation1	ADAMTS15	0.000706940794766059	0.000898206418523373	0.0486449686663448	1.04030779171329	quantitative
Eosinophils	lgg	mutation1	mutation1	ARHGEF6	1.31043118770589e-05	1.92784872125249e-05	0.00330626055694802	1.04030779171329	quantitative
Eosinophils	lgg	mutation1	mutation1	CACNA1D	0.000395223951312473	0.000512892907353324	0.035184453444438	1.04030779171329	quantitative
Eosinophils	lgg	mutation1	mutation1	CELSR3	0.000293415743035655	0.00038493682393595	0.0282928565592923	1.04030779171329	quantitative
Eosinophils	lgg	mutation1	mutation1	DMXL1	0.000133890729939017	0.000180775237866478	0.0143090553665081	1.04030779171329	quantitative
Eosinophils	lgg	mutation1	mutation1	FBN2	4.72748791406564e-05	6.63231763424834e-05	0.00682465484564154	1.04030779171329	quantitative
Eosinophils	lgg	mutation1	mutation1	H3F3A	0.000555616274001567	0.000712147566860211	0.0407111025721754	1.04030779171329	quantitative
Eosinophils	lgg	mutation1	mutation1	IDH1	1.74985964775582e-22	1.12747110089269e-21	1.16016776281858e-18	1.04030779171329	quantitative
Eosinophils	lgg	mutation1	mutation1	IL1RAPL2	3.06195178354158e-05	4.36518605424795e-05	0.00545067047681055	1.04030779171329	quantitative
Eosinophils	lgg	mutation1	mutation1	MED12	1.1254656747084e-05	1.66511277207985e-05	0.00330626055694802	1.04030779171329	quantitative
Eosinophils	lgg	mutation1	mutation1	MXRA5	3.35538367875637e-05	4.76735027126287e-05	0.00545067047681055	1.04030779171329	quantitative
Eosinophils	lgg	mutation1	mutation1	MYH13	5.57349072549338e-05	7.77184395273517e-05	0.00727020675214954	1.04030779171329	quantitative
Eosinophils	lgg	mutation1	mutation1	NCOR2	2.03931201792494e-05	2.95135517054472e-05	0.00433849210070073	1.04030779171329	quantitative
Eosinophils	lgg	mutation1	mutation1	NF1	6.80274479384706e-05	9.41650876717832e-05	0.00807465626785541	1.04030779171329	quantitative
Eosinophils	lgg	mutation1	mutation1	PRPF8	0.00053976675125817	0.000692561674032117	0.0407111025721754	1.04030779171329	quantitative
Eosinophils	lgg	mutation1	mutation1	PTCHD4	8.08095742571921e-06	1.21037108469947e-05	0.00311367961538939	1.04030779171329	quantitative
Eosinophils	lgg	mutation1	mutation1	PTEN	1.20679060802092e-06	1.94031155667782e-06	0.000665526863940491	1.04030779171329	quantitative
Eosinophils	lgg	mutation1	mutation1	RB1	1.78927285588776e-07	3.09006050211786e-07	0.000158983612833964	1.04030779171329	quantitative
Eosinophils	lgg	mutation1	mutation1	TP53	0.0005325137874605	0.000683592004790543	0.0407111025721754	1.04030779171329	quantitative
Eosinophils	lusc	mutation1	mutation1	ANKRD45	1.83719452971182e-06	1.83719452971182e-06	0.0191343810269486	0.998103513616257	quantitative
Eosinophils	lusc	mutation1	mutation1	HOXB1	5.04349147692889e-06	5.04349147692889e-06	0.0262639818661072	0.998103513616257	quantitative
Eosinophils	lusc	mutation1	mutation1	LMAN1	1.20613018640641e-05	1.20613018640641e-05	0.0418728196380759	0.998103513616257	quantitative
IFN 21978456	hnsc	mutation1	mutation1	CASP8	5.72519048606136e-06	5.72519048606136e-06	0.040213737974095	0.995903077080586	quantitative
IFN 21978456	kirc	mutation1	mutation1	SOS2	6.79999126006332e-06	8.5211782255795e-06	0.00787356868043546	1.0217728984174	quantitative
IFN 21978456	lgg	mutation1	mutation1	IDH1	5.41059645708269e-11	5.41059645708269e-11	5.56750375433809e-08	0.927027345487911	quantitative
IFN 21978456	pcpg	mutation1	mutation1	HRAS	0.0016821273956321	0.0016821273956321	0.0100927643737926	0.467456817977697	quantitative
IFN 21978456	pcpg	mutation1	mutation1	RET	0.00465482829154654	0.00465482829154654	0.0139644848746396	0.467456817977697	quantitative
IFN 21978456	thca	mutation1	mutation1	BRAF	1.85645151689966e-05	0.000172920581191494	0.0081272673160002	1.29965889041058	quantitative
IFN 21978456	thca	mutation1	mutation1	NRAS	6.9572091594369e-08	2.24567870474664e-06	0.000211093798246184	1.29965889041058	quantitative
IFN-gamma Response	hnsc	mutation1	mutation1	CASP8	4.63268911225482e-07	5.22532403762214e-07	0.00367026760402579	1.00922173977389	quantitative
IFN-gamma Response	kirc	mutation1	mutation1	SOS2	7.40101986446357e-06	9.37903876728842e-06	0.0086662318209745	1.02306144375033	quantitative
IFN-gamma Response	lgg	mutation1	mutation1	IDH1	3.44234351077804e-12	3.44234351077804e-12	3.5421714725906e-09	0.945305804932358	quantitative
IFN-gamma Response	lihc	mutation1	mutation1	JAK1	4.19591063093637e-06	8.23612140283296e-06	0.0218010133532988	1.06492941723185	quantitative
IFN-gamma Response	lihc	mutation1	mutation1	SPATA20	1.78330099444619e-05	3.21643863262856e-05	0.042569565302839	1.06492941723185	quantitative
IFN-gamma Response	thca	mutation1	mutation1	BRAF	3.17651826617846e-10	9.42682727578841e-07	4.43060881962055e-05	1.6455924563227	quantitative
IFN-gamma Response	thca	mutation1	mutation1	NRAS	7.0239104261637e-11	3.72068556771352e-07	3.49744443365071e-05	1.6455924563227	quantitative
IFNG score 21050467	brca	mutation1	mutation1	TP53	1.0126768437997e-17	4.33131851187371e-10	3.39488744960661e-06	1.88635415932824	quantitative
IFNG score 21050467	lgg	mutation1	mutation1	IDH1	1.66760569952944e-11	2.04911078398463e-11	2.10853499672018e-08	1.0089809104149	quantitative
IFNG score 21050467	lgg	mutation1	mutation1	TTN	7.435429354708e-05	8.00559088933706e-05	0.0411887651256392	1.0089809104149	quantitative
IFNG score 21050467	thca	mutation1	mutation1	BRAF	3.06355794812475e-08	0.000180665600057529	0.00849128320270387	2.18702172722226	quantitative
IFNG score 21050467	thca	mutation1	mutation1	NRAS	2.09117767882607e-09	5.10424526299332e-05	0.00479799054721372	2.18702172722226	quantitative
Interferon 19272155	hnsc	mutation1	mutation1	CASP8	2.57491763034611e-06	2.57491763034611e-06	0.0180862214355511	0.98618223570164	quantitative
Interferon 19272155	kirc	mutation1	mutation1	SOS2	9.12234355660844e-06	1.03525116365422e-05	0.00956572075216495	1.0124285702018	quantitative
Interferon 19272155	lgg	mutation1	mutation1	IDH1	3.21857984262341e-11	3.21857984262341e-11	3.31191865805949e-08	0.906734840587288	quantitative
Interferon 19272155	pcpg	mutation1	mutation1	HRAS	0.00276942418755317	0.00276942418755317	0.016616545125319	0.579303074625365	quantitative
Interferon 19272155	pcpg	mutation1	mutation1	RET	0.0064848152368018	0.0064848152368018	0.0194544457104054	0.579303074625365	quantitative
Interferon 19272155	thca	mutation1	mutation1	BRAF	1.20458021324275e-05	0.000454502074916532	0.021361597521077	1.55820315152812	quantitative
Interferon 19272155	thca	mutation1	mutation1	NRAS	3.72016516906441e-08	1.03857100446342e-05	0.000976256744195612	1.55820315152812	quantitative
Interferon Cluster 21214954	hnsc	mutation1	mutation1	CASP8	3.57071630138497e-07	4.81632129048585e-07	0.00338298407443726	1.02279135094781	quantitative
Interferon Cluster 21214954	lgg	mutation1	mutation1	IDH1	1.67395116399102e-13	1.67395116399102e-13	1.72249574774676e-10	0.93322407999637	quantitative
Interferon Cluster 21214954	lgg	mutation1	mutation1	TTN	4.30026647692557e-05	4.30026647692557e-05	0.0221248710237821	0.93322407999637	quantitative
Interferon Cluster 21214954	lihc	mutation1	mutation1	DENND5B	1.52024371705809e-05	2.34354546191243e-05	0.031016824188411	1.04609213587172	quantitative
Interferon Cluster 21214954	lihc	mutation1	mutation1	JAK1	1.31281573954254e-05	2.03634566014515e-05	0.031016824188411	1.04609213587172	quantitative
Interferon Cluster 21214954	pcpg	mutation1	mutation1	HRAS	0.00676848001365846	0.014683748005037	0.0440512440151111	1.23167211957669	quantitative
Interferon Cluster 21214954	pcpg	mutation1	mutation1	RET	0.00624782412918217	0.0137424308397188	0.0440512440151111	1.23167211957669	quantitative
Interferon Cluster 21214954	thca	mutation1	mutation1	BRAF	5.96972623473199e-07	2.92053387540122e-05	0.00137265092143857	1.4266534520269	quantitative
Interferon Cluster 21214954	thca	mutation1	mutation1	NRAS	8.13243347532881e-09	1.38491052519843e-06	0.000130181589368653	1.4266534520269	quantitative
Leukocyte Fraction	brca	mutation1	mutation1	TP53	8.75984090520324e-10	1.4390157894131e-07	0.00112790057574198	1.3582794467031	quantitative
Leukocyte Fraction	lgg	mutation1	mutation1	CIC	3.22750975125009e-05	3.22750975125009e-05	0.0166055376701817	0.773871315558338	quantitative
Leukocyte Fraction	lgg	mutation1	mutation1	IDH1	2.22845489958109e-18	2.22845489958109e-18	2.29308009166894e-15	0.773871315558338	quantitative
Leukocyte Fraction	luad	mutation1	mutation1	SLC8A3	1.88600691144275e-06	2.67783793929749e-06	0.0293732043561542	1.03055341128292	quantitative
Leukocyte Fraction	lusc	mutation1	mutation1	C2CD5	6.78537683464736e-07	6.78537683464736e-07	0.00706696997328523	0.971992534404	quantitative
Leukocyte Fraction	lusc	mutation1	mutation1	INTS5	2.10875217041831e-06	2.10875217041831e-06	0.0109813269274533	0.971992534404	quantitative
Leukocyte Fraction	paad	mutation1	mutation1	KRAS	8.46414054645762e-05	0.000143802938225716	0.0333622816683661	1.06919788062298	quantitative
Leukocyte Fraction	thca	mutation1	mutation1	BRAF	3.80206192791085e-05	4.14816695202532e-05	0.0019496384674519	1.00984191857911	quantitative
Leukocyte Fraction	thca	mutation1	mutation1	HRAS	0.000538836346269987	0.000573678017294365	0.0179752445418901	1.00984191857911	quantitative
Leukocyte Fraction	thca	mutation1	mutation1	NRAS	3.39364029858658e-07	3.86992085043578e-07	3.63772559940964e-05	1.00984191857911	quantitative
Lymph vessels	kirc	mutation1	mutation1	ADAM15	0.000287656961614449	0.000287656961614449	0.0289673326826731	0.965467214617045	quantitative
Lymph vessels	kirc	mutation1	mutation1	ALPK2	0.000127565648996326	0.000127565648996326	0.0238234977509126	0.965467214617045	quantitative
Lymph vessels	kirc	mutation1	mutation1	CPS1	0.000184657812462293	0.000184657812462293	0.0238234977509126	0.965467214617045	quantitative
Lymph vessels	kirc	mutation1	mutation1	CTAGE5	8.87473581725997e-05	8.87473581725997e-05	0.0238234977509126	0.965467214617045	quantitative
Lymph vessels	kirc	mutation1	mutation1	DCSTAMP	0.000524816519780411	0.000524816519780411	0.0373023434059307	0.965467214617045	quantitative
Lymph vessels	kirc	mutation1	mutation1	DNAH8	4.70590595224256e-06	4.70590595224256e-06	0.00434825709987213	0.965467214617045	quantitative
Lymph vessels	kirc	mutation1	mutation1	FRY	8.59505868794245e-05	8.59505868794245e-05	0.0238234977509126	0.965467214617045	quantitative
Lymph vessels	kirc	mutation1	mutation1	KIAA1551	0.000161697278238699	0.000161697278238699	0.0238234977509126	0.965467214617045	quantitative
Lymph vessels	kirc	mutation1	mutation1	LAMB1	0.000325630588209584	0.000325630588209584	0.0289673326826731	0.965467214617045	quantitative
Lymph vessels	kirc	mutation1	mutation1	MYO18B	0.000206264049791451	0.000206264049791451	0.0238234977509126	0.965467214617045	quantitative
Lymph vessels	kirc	mutation1	mutation1	OCA2	0.000145928815371628	0.000145928815371628	0.0238234977509126	0.965467214617045	quantitative
Lymph vessels	kirc	mutation1	mutation1	TEK	0.000375945065492239	0.000375945065492239	0.0289673326826731	0.965467214617045	quantitative
Lymph vessels	kirc	mutation1	mutation1	UBE3C	0.000376199125749001	0.000376199125749001	0.0289673326826731	0.965467214617045	quantitative
Lymph vessels	lgg	mutation1	mutation1	IDH1	3.93402162267826e-49	2.7293038959938e-46	2.80845370897763e-43	1.06382248824474	quantitative
Lymph vessels	lgg	mutation1	mutation1	NF1	4.15692176108804e-06	8.07611533703303e-06	0.0041551613409035	1.06382248824474	quantitative
Lymph vessels	lgg	mutation1	mutation1	NOTCH1	2.60394780418066e-05	4.55243309039327e-05	0.0156148455000489	1.06382248824474	quantitative
Lymph vessels	lgg	mutation1	mutation1	TMEM132D	5.98345728015026e-05	9.97458105714683e-05	0.0256596097695102	1.06382248824474	quantitative
Lymphocyte Infiltration Signature Score	brca	mutation1	mutation1	CDH1	1.0558827732787e-06	5.81337457642409e-06	0.045565229930012	1.15936618438928	quantitative
Lymphocyte Infiltration Signature Score	hnsc	mutation1	mutation1	TP53	4.62527845717079e-13	5.28836120651726e-13	3.71454491145773e-09	1.00505007666629	quantitative
Lymphocyte Infiltration Signature Score	lgg	mutation1	mutation1	IDH1	1.22421016269467e-12	6.49989971978257e-10	6.68839681165626e-07	1.32180617754097	quantitative
Lymphocyte Infiltration Signature Score	paad	mutation1	mutation1	KRAS	3.20571830487422e-07	3.20571830487422e-07	7.43726646730819e-05	0.79294364760163	quantitative
Lymphocyte Infiltration Signature Score	thca	mutation1	mutation1	BRAF	0.000650648089880855	0.000650648089880855	0.0305804602244002	0.885822926579507	quantitative
Lymphocyte Infiltration Signature Score	thca	mutation1	mutation1	NRAS	3.07361061031759e-07	3.07361061031759e-07	2.88919397369853e-05	0.885822926579507	quantitative
Lymphocytes (%)	brca	mutation1	mutation1	CDH1	6.47586668452291e-10	5.98221732574648e-08	0.000468886193992009	1.29974786436525	quantitative
Lymphocytes (%)	hnsc	mutation1	mutation1	TP53	3.1546252073911e-12	1.63123604316703e-10	1.14578019672052e-06	1.1890412789143	quantitative
Lymphocytes (%)	lgg	mutation1	mutation1	ATRX	8.58522203530593e-09	8.58522203530593e-09	4.4170967371649e-06	0.919527985125339	quantitative
Lymphocytes (%)	lgg	mutation1	mutation1	CIC	0.000111072710140279	0.000111072710140279	0.0380979395781157	0.919527985125339	quantitative
Lymphocytes (%)	lgg	mutation1	mutation1	EVC2	0.000188598576564401	0.000188598576564401	0.0485169838211922	0.919527985125339	quantitative
Lymphocytes (%)	lgg	mutation1	mutation1	TP53	4.58391459192029e-09	4.58391459192029e-09	4.4170967371649e-06	0.919527985125339	quantitative
Lymphocytes (%)	thca	mutation1	mutation1	BRAF	0.000432720266750168	0.000432720266750168	0.0406757050745158	0.786421832828317	quantitative
MHC I 19272155	brca	mutation1	mutation1	TP53	1.20604717438247e-11	3.05535358743669e-07	0.00239478614183288	1.75328897286262	quantitative
MHC I 19272155	coadread	mutation1	mutation1	FARSB	3.34313811457296e-09	2.70373573000292e-06	0.0198873281620365	1.58851835289262	quantitative
MHC I 19272155	coadread	mutation1	mutation1	GPR34	1.73063756179804e-08	7.73118886823852e-06	0.0379111731468856	1.58851835289262	quantitative
MHC I 19272155	coadread	mutation1	mutation1	SH2D4B	7.83652234084151e-11	2.46714082435815e-07	0.00362941086671327	1.58851835289262	quantitative
MHC I 19272155	hnsc	mutation1	mutation1	PALB2	1.52845677997275e-06	1.52845677997275e-06	0.0107358804225286	0.969671395832405	quantitative
MHC I 19272155	hnsc	mutation1	mutation1	TTC21B	1.07680323867811e-05	1.07680323867811e-05	0.0378173297423752	0.969671395832405	quantitative
MHC I 19272155	kirc	mutation1	mutation1	BAP1	1.01856951067105e-05	1.01856951067105e-05	0.0094115822786005	0.992540407937548	quantitative
MHC I 19272155	lgg	mutation1	mutation1	IDH1	2.45315471058319e-06	2.45315471058319e-06	0.0025242961971901	0.880192971735458	quantitative
MHC I 19272155	lgg	mutation1	mutation1	TTN	8.80601613698741e-05	8.80601613698741e-05	0.0453069530248002	0.880192971735458	quantitative
MHC I 19272155	thca	mutation1	mutation1	BRAF	2.10561128671012e-21	2.12718020155283e-15	1.99954938945966e-13	1.43372445088772	quantitative
MHC I 19272155	thca	mutation1	mutation1	HRAS	3.3309176970707e-06	0.00010322986564096	0.00323453579008341	1.43372445088772	quantitative
MHC I 19272155	thca	mutation1	mutation1	NRAS	9.6816370181812e-12	1.28255157009007e-08	6.02799237942334e-07	1.43372445088772	quantitative
MHC II 19272155	hnsc	mutation1	mutation1	TP53	1.36231970079014e-07	4.80858497205602e-07	0.00337755008437215	1.09615600392902	quantitative
MHC II 19272155	lgg	mutation1	mutation1	CIC	2.18153668237308e-05	2.40235831272314e-05	0.00824008901264036	1.01028677036211	quantitative
MHC II 19272155	lgg	mutation1	mutation1	IDH1	1.1055672688321e-07	1.28226257072887e-07	0.000131944818528001	1.01028677036211	quantitative
MHC II 19272155	lgg	mutation1	mutation1	TP53	1.94461469698874e-05	2.14385199484743e-05	0.00824008901264036	1.01028677036211	quantitative
MHC II 19272155	thca	mutation1	mutation1	BRAF	8.37371030385378e-10	3.38514372655853e-06	0.000318203510296502	1.74525491808117	quantitative
MHC II 19272155	thca	mutation1	mutation1	NRAS	5.43895541418172e-07	0.000149163891614608	0.00701070290588657	1.74525491808117	quantitative
MHC1 21978456	coadread	mutation1	mutation1	FARSB	4.37405052398509e-09	2.81901072168985e-06	0.0207352333633897	1.57046767105432	quantitative
MHC1 21978456	coadread	mutation1	mutation1	SH2D4B	2.35936399394919e-10	4.28460215951077e-07	0.0063030782368563	1.57046767105432	quantitative
MHC1 21978456	hnsc	mutation1	mutation1	PALB2	1.86300369338094e-06	1.86300369338094e-06	0.0130857379423077	0.935048101050943	quantitative
MHC1 21978456	lgg	mutation1	mutation1	IDH1	5.91669738339736e-06	5.91669738339736e-06	0.00608828160751588	0.882646031451653	quantitative
MHC1 21978456	thca	mutation1	mutation1	BRAF	2.83094879289054e-17	1.41472265705725e-12	1.32983929763382e-10	1.42452664821758	quantitative
MHC1 21978456	thca	mutation1	mutation1	HRAS	2.47913925954559e-05	0.000410963595394081	0.0128768593223479	1.42452664821758	quantitative
MHC1 21978456	thca	mutation1	mutation1	NRAS	1.73709182406901e-11	1.74210774122205e-08	8.18790638374365e-07	1.42452664821758	quantitative
MHC2 21978456	hnsc	mutation1	mutation1	TP53	1.71094324725197e-07	6.94108800316211e-07	0.00487542021342107	1.1097579926057	quantitative
MHC2 21978456	lgg	mutation1	mutation1	CIC	5.3833951464891e-05	5.3833951464891e-05	0.0276975680286864	0.933876448536424	quantitative
MHC2 21978456	lgg	mutation1	mutation1	IDH1	1.96835202840497e-08	1.96835202840497e-08	2.02543423722871e-05	0.933876448536424	quantitative
MHC2 21978456	luad	mutation1	mutation1	KEAP1	1.92654613798567e-07	1.52324249156746e-06	0.0166993074350541	1.17246080357809	quantitative
MHC2 21978456	thca	mutation1	mutation1	BRAF	8.08398486310164e-12	3.6419775655161e-09	3.42345891158513e-07	1.34301270399317	quantitative
MHC2 21978456	thca	mutation1	mutation1	HRAS	0.000183487201099588	0.00124715109084263	0.0390774008464024	1.34301270399317	quantitative
MHC2 21978456	thca	mutation1	mutation1	NRAS	1.31718172571294e-07	5.28777602345005e-06	0.000248525473102152	1.34301270399317	quantitative
Macrophage Regulation	brca	mutation1	mutation1	TP53	1.94122314361589e-08	3.41668280707672e-07	0.00267799598418673	1.21362312263508	quantitative
Macrophage Regulation	lgg	mutation1	mutation1	ATRX	3.03973660275735e-06	3.03973660275735e-06	0.000781972241059328	0.968019584897709	quantitative
Macrophage Regulation	lgg	mutation1	mutation1	CIC	1.33086633508442e-06	1.33086633508442e-06	0.000480241735882059	0.968019584897709	quantitative
Macrophage Regulation	lgg	mutation1	mutation1	IDH1	1.40012167895644e-06	1.40012167895644e-06	0.000480241735882059	0.968019584897709	quantitative
Macrophage Regulation	lgg	mutation1	mutation1	IDH2	0.000261276487856289	0.000261276487856289	0.0384076437148745	0.968019584897709	quantitative
Macrophage Regulation	lgg	mutation1	mutation1	MYOCD	0.000133006607140228	0.000133006607140228	0.0273727597494589	0.968019584897709	quantitative
Macrophage Regulation	lgg	mutation1	mutation1	NOTCH1	0.000194567694611009	0.000194567694611009	0.033368359625788	0.968019584897709	quantitative
Macrophage Regulation	lgg	mutation1	mutation1	TET2	0.00038410110945318	0.00038410110945318	0.0494050052034153	0.968019584897709	quantitative
Macrophage Regulation	lgg	mutation1	mutation1	TP53	2.21450022524861e-08	2.21450022524861e-08	2.27872073178082e-05	0.968019584897709	quantitative
Macrophage Regulation	thca	mutation1	mutation1	BRAF	1.52554940563922e-09	1.37716367767339e-06	0.000129453385701298	1.56575794970282	quantitative
Macrophage Regulation	thca	mutation1	mutation1	NRAS	1.87969156387944e-08	7.00629130337489e-06	0.00032929569125862	1.56575794970282	quantitative
Macrophages	blca	mutation1	mutation1	FGFR3	1.87539061753909e-06	1.87539061753909e-06	0.0184838499264653	0.962345216944914	quantitative
Macrophages	brca	mutation1	mutation1	GATA3	2.64607262424899e-06	2.64607262424899e-06	0.0103699586144318	0.935324926703726	quantitative
Macrophages	brca	mutation1	mutation1	TP53	2.65235139508192e-11	2.65235139508192e-11	2.07891302346521e-07	0.935324926703726	quantitative
Macrophages	lgg	mutation1	mutation1	IDH1	1.10008109436614e-15	5.83775761961475e-15	6.00705259058358e-12	1.05392393048329	quantitative
Macrophages	lihc	mutation1	mutation1	CTNNB1	4.41829999070954e-07	5.8433178787306e-06	0.0154672624249999	1.24166706825545	quantitative
Macrophages	luad	mutation1	mutation1	KEAP1	5.55472982821016e-07	3.36630884784649e-06	0.0369048438989411	1.1604665036769	quantitative
Macrophages	thca	mutation1	mutation1	BRAF	4.24062587256905e-27	2.02070204452981e-21	1.89945992185802e-19	1.28675382029741	quantitative
Macrophages	thca	mutation1	mutation1	HRAS	2.9686509183886e-06	3.79673564831022e-05	0.00118964383647053	1.28675382029741	quantitative
Macrophages	thca	mutation1	mutation1	NRAS	2.00263317897103e-11	3.38805127056311e-09	1.59238409716466e-07	1.28675382029741	quantitative
Macrophages (%)	brca	mutation1	mutation1	CDH1	1.11144476529108e-15	1.11144476529108e-15	8.71150407035148e-12	0.910325511584689	quantitative
Macrophages (%)	hnsc	mutation1	mutation1	TP53	1.22759713937805e-07	9.95323451426737e-07	0.0069911519228214	1.16877310480016	quantitative
Macrophages (%)	lgg	mutation1	mutation1	ATRX	2.04020117128383e-06	3.04691671826761e-06	0.00313527730309737	1.0353436696497	quantitative
Macrophages (%)	lgg	mutation1	mutation1	TP53	1.14949940205825e-05	1.62207112247045e-05	0.00834555592511046	1.0353436696497	quantitative
Macrophages (%)	thca	mutation1	mutation1	BRAF	0.000318323535801442	0.000318323535801442	0.0299224123653355	0.752460450496965	quantitative
Macrophages M0 (%)	brca	mutation1	mutation1	CDH1	7.24574805366203e-08	7.24574805366203e-08	0.000283960866223015	0.919944881933693	binary_by_median
Macrophages M0 (%)	brca	mutation1	mutation1	TP53	1.05379851078053e-13	1.05379851078053e-13	8.25967272749779e-10	0.919944881933693	binary_by_median
Macrophages M0 (%)	hnsc	mutation1	mutation1	TP53	2.19307718544825e-06	2.19307718544825e-06	0.0154041741505885	0.681957010143447	binary_by_median
Macrophages M0 (%)	thca	mutation1	mutation1	BRAF	7.16570675464329e-06	0.000160482311871652	0.0150853373159353	1.41441989679564	binary_by_median
Macrophages M2 (%)	blca	mutation1	mutation1	CYP2C9	3.98021047604019e-06	3.98021047604019e-06	0.0196144772259261	0.830467393717532	quantitative
Macrophages M2 (%)	blca	mutation1	mutation1	ENPP3	1.21476550087291e-06	1.21476550087291e-06	0.0119727287766034	0.830467393717532	quantitative
Macrophages M2 (%)	kirp	mutation1	mutation1	KIAA1217	3.81149067285454e-06	5.6715029389106e-06	0.00536524178020942	1.03696868810208	quantitative
Macrophages M2 (%)	prad	mutation1	mutation1	SPOP	2.16798454159057e-05	2.16798454159057e-05	0.0193601019564038	0.79038897813895	quantitative
Mast Cells (%)	brca	mutation1	mutation1	TP53	1.74598710913297e-36	3.1905810343316e-20	2.5007774147091e-16	1.87513377888221	quantitative
Mast Cells Resting (%)	brca	mutation1	mutation1	PIK3CA	4.12528943129365e-07	4.12528943129365e-07	0.00161670092812398	0.656860290974585	binary_by_median
Mast Cells Resting (%)	brca	mutation1	mutation1	TP53	7.32062150251331e-19	7.32062150251331e-19	5.73790313366993e-15	0.656860290974585	binary_by_median
Mast cells	brca	mutation1	mutation1	CDH1	2.88624114029048e-12	1.66230887168316e-08	4.34305897875087e-05	1.53088708904368	quantitative
Mast cells	brca	mutation1	mutation1	PIK3CA	1.02726761159015e-15	8.88606107156216e-11	3.48244733394521e-07	1.53088708904368	quantitative
Mast cells	brca	mutation1	mutation1	TP53	1.03928217053807e-24	1.0915879270974e-16	8.55586617258946e-13	1.53088708904368	quantitative
Mast cells	gbm	mutation1	mutation1	GAS2L2	8.56915787050032e-06	8.56915787050032e-06	0.0261959156101195	0.638823038970688	quantitative
Mast cells	kirc	mutation1	mutation1	DOCK4	1.68833047214319e-05	0.000202399646746103	0.0374034547186798	1.34061062947123	quantitative
Mast cells	kirc	mutation1	mutation1	DSCAM	1.32706383620418e-05	0.000168692659182955	0.0374034547186798	1.34061062947123	quantitative
Mast cells	kirc	mutation1	mutation1	FLAD1	1.13258595278304e-06	2.62749489690347e-05	0.0197621741349705	1.34061062947123	quantitative
Mast cells	kirc	mutation1	mutation1	MAN2C1	2.44956576018001e-06	4.70402855296299e-05	0.0197621741349705	1.34061062947123	quantitative
Mast cells	kirc	mutation1	mutation1	NF2	3.69459621839618e-06	6.41629030356185e-05	0.0197621741349705	1.34061062947123	quantitative
Mast cells	lgg	mutation1	mutation1	ATRX	1.32033673294052e-09	4.48690942322171e-09	2.30851489824757e-06	1.06927014777764	quantitative
Mast cells	lgg	mutation1	mutation1	TP53	1.97515796007376e-12	1.01402214880394e-11	1.04342879111925e-08	1.06927014777764	quantitative
Mast cells	lihc	mutation1	mutation1	CTNNB1	3.84558561674762e-06	3.84558561674762e-06	0.0101792651275309	0.939938815391462	quantitative
Monocytes (%)	thca	mutation1	mutation1	BRAF	6.78880179088732e-05	6.78880179088732e-05	0.00638147368343408	0.995934361217654	binary_by_median
NK CD56bright cells	brca	mutation1	mutation1	CDH1	1.36707667308954e-06	4.39164641399287e-06	0.0172108622964381	1.10626171257239	quantitative
NK CD56bright cells	brca	mutation1	mutation1	TP53	1.56903974160934e-25	3.10511879687887e-23	2.43379211299366e-19	1.10626171257239	quantitative
NK CD56bright cells	cesc	mutation1	mutation1	KRAS	7.44473224375797e-07	7.44473224375797e-07	0.00330397216977979	0.899384876534707	quantitative
NK CD56bright cells	lgg	mutation1	mutation1	ATRX	4.9508722699078e-08	4.9508722699078e-08	2.54722378286756e-05	0.928195795327916	quantitative
NK CD56bright cells	lgg	mutation1	mutation1	TP53	1.44048450566698e-12	1.44048450566698e-12	1.48225855633132e-09	0.928195795327916	quantitative
NK CD56bright cells	paad	mutation1	mutation1	KRAS	1.42625246974335e-06	1.42625246974335e-06	0.000330890572980457	0.806908869772833	quantitative
NK CD56dim cells	brca	mutation1	mutation1	TP53	3.68486852747918e-13	1.53653124342212e-09	1.20433318859426e-05	1.44719211015542	quantitative
NK CD56dim cells	hnsc	mutation1	mutation1	CASP8	8.48427835400669e-07	5.63738410852089e-06	0.0395969859782507	1.17649410551377	quantitative
NK cells	brca	mutation1	mutation1	CDH1	2.00181633172042e-15	7.27110599605678e-15	2.84954643985465e-11	1.04196452546028	quantitative
NK cells	brca	mutation1	mutation1	PIK3CA	7.89091197746915e-11	1.88567464581756e-10	4.92663929130601e-07	1.04196452546028	quantitative
NK cells	brca	mutation1	mutation1	TP53	1.41945481824937e-20	8.26155252991534e-20	6.47540487294765e-16	1.04196452546028	quantitative
NK cells	lgg	mutation1	mutation1	ADAMTS15	3.01859254831905e-06	5.25259343652436e-06	0.00270245932309178	1.05118870755217	quantitative
NK cells	lgg	mutation1	mutation1	IDH1	6.93954503199432e-24	8.43062529584614e-23	8.67511342942568e-20	1.05118870755217	quantitative
NK cells	lgg	mutation1	mutation1	RB1	2.7350474209531e-05	4.29381918692596e-05	0.014727799811156	1.05118870755217	quantitative
NK cells	luad	mutation1	mutation1	KEAP1	4.78629380524599e-09	4.78629380524599e-09	5.24721389869118e-05	0.993924204272688	quantitative
NK cells	paad	mutation1	mutation1	KRAS	1.4264690009906e-05	1.4264690009906e-05	0.00330940808229819	0.972715443873938	quantitative
NK cells	stad	mutation1	mutation1	OR51B4	2.04211157943346e-06	2.04211157943346e-06	0.0252874676881245	0.802186634144329	quantitative
NK cells	thca	mutation1	mutation1	BRAF	2.36435996693398e-48	5.72070232885835e-30	5.37746018912685e-28	1.65073756764883	quantitative
NK cells	thca	mutation1	mutation1	NRAS	1.44251283664536e-16	1.2770867811632e-10	6.00230787146703e-09	1.65073756764883	quantitative
Neutrophils	brca	mutation1	mutation1	GATA3	7.24378071381622e-07	7.24378071381622e-07	0.00567767532348915	0.856135558937937	quantitative
Neutrophils	kirc	mutation1	mutation1	PBRM1	2.3563637842104e-09	1.84705493682603e-08	1.70667876162725e-05	1.12654979651723	quantitative
Neutrophils	kirc	mutation1	mutation1	PLEC	5.57955485485452e-06	1.87706284099735e-05	0.00867203032540776	1.12654979651723	quantitative
Neutrophils	lgg	mutation1	mutation1	IDH1	2.99675308371549e-08	9.70976148127711e-07	0.000999134456423414	1.28037676625836	quantitative
Neutrophils	ov	mutation1	mutation1	PCDHAC1	5.99711602936423e-05	5.99711602936423e-05	0.0334923723356483	0.983600967589077	quantitative
Neutrophils	ov	mutation1	mutation1	SLC6A9	6.6453119713588e-05	6.6453119713588e-05	0.0334923723356483	0.983600967589077	quantitative
Neutrophils	ov	mutation1	mutation1	TBX22	3.14559882996692e-05	3.14559882996692e-05	0.0287638646054176	0.983600967589077	quantitative
Neutrophils	ov	mutation1	mutation1	UBASH3A	2.61683684063844e-06	2.61683684063844e-06	0.00659442883840887	0.983600967589077	quantitative
Neutrophils	ov	mutation1	mutation1	ZNF256	3.42426959588305e-05	3.42426959588305e-05	0.0287638646054176	0.983600967589077	quantitative
Neutrophils	thca	mutation1	mutation1	BRAF	1.0771704435842e-11	1.76235818775709e-10	1.65661669649166e-08	1.13432783746881	quantitative
Neutrophils	thca	mutation1	mutation1	HRAS	0.000552499102564528	0.00118290109574209	0.0370642343332523	1.13432783746881	quantitative
Neutrophils	thca	mutation1	mutation1	NRAS	1.03132339346901e-09	9.94574843817717e-09	4.67450176594327e-07	1.13432783746881	quantitative
Neutrophils (%)	lihc	mutation1	mutation1	CTNNB1	3.65760213210271e-06	3.65760213210271e-06	0.00968167284367587	0.830870347313301	binary_by_zeros
Plasma Cells (%)	tgct	mutation1	mutation1	KIT	0.00204126608118396	0.00204126608118396	0.0163301286494717	0.61240928721945	binary_by_median
STAT1 19272155	brca	mutation1	mutation1	TP53	2.15889542168115e-26	8.35282901945013e-09	6.54694738544501e-05	3.40448655675367	quantitative
STAT1 19272155	hnsc	mutation1	mutation1	CASP8	1.28012012567235e-09	7.52875173832429e-09	5.28819522099898e-05	1.10331958617837	quantitative
STAT1 19272155	lgg	mutation1	mutation1	IDH1	5.07400088979331e-14	5.07400088979331e-14	5.22114691559732e-11	0.911600650812052	quantitative
STAT1 19272155	lgg	mutation1	mutation1	KEL	5.52241341794192e-05	5.52241341794192e-05	0.0284128170353112	0.911600650812052	quantitative
STAT1 19272155	lgg	mutation1	mutation1	TTN	0.000106969210124518	0.000106969210124518	0.0366904390727097	0.911600650812052	quantitative
STAT1 19272155	luad	mutation1	mutation1	TP53	2.13344697280974e-08	1.07371513806677e-06	0.011771139058626	1.31851804460467	quantitative
STAT1 19272155	prad	mutation1	mutation1	NYNRIN	3.83411210840448e-05	3.83411210840448e-05	0.034238621128052	0.803844599915911	quantitative
STAT1 19272155	stad	mutation1	mutation1	PIK3CA	7.57579577975972e-12	4.59545563137208e-07	0.00569055270832805	1.84344618872021	quantitative
STAT1 19272155	thca	mutation1	mutation1	NRAS	3.05993493607819e-07	0.000158838935299728	0.0149308599181744	1.83754428917618	quantitative
STAT1 score	hnsc	mutation1	mutation1	TP53	3.00864264732951e-07	8.69304378250812e-07	0.0061059939528337	1.08456667504985	quantitative
STAT1 score	lgg	mutation1	mutation1	IDH1	1.44196901190042e-09	1.89497831471633e-09	1.9499326858431e-06	1.01475821652599	quantitative
STAT1 score	thca	mutation1	mutation1	BRAF	4.19915563716326e-09	6.13409453181548e-06	0.000352841253481595	1.6888058697751	quantitative
STAT1 score	thca	mutation1	mutation1	HRAS	3.2937870644943e-05	0.00139790203898153	0.0438009305547547	1.6888058697751	quantitative
STAT1 score	thca	mutation1	mutation1	NRAS	5.87244764834708e-09	7.50726071237437e-06	0.000352841253481595	1.6888058697751	quantitative
Stromal Fraction	blca	mutation1	mutation1	FGFR3	6.8308167594366e-07	6.8308167594366e-07	0.00673245299810071	0.995227886431053	quantitative
Stromal Fraction	brca	mutation1	mutation1	CDH1	1.78155737553543e-06	3.52836497873667e-06	0.027655324703338	1.06100355758232	quantitative
T Cells CD4 Memory Activated (%)	brca	mutation1	mutation1	TP53	2.84836377898636e-11	2.84836377898636e-11	2.23254752996951e-07	0.36582416127393	binary_by_zeros
T Cells CD4 Memory Activated (%)	tgct	mutation1	mutation1	KRAS	0.00159067342240563	0.00159067342240563	0.012725387379245	0.482565214866914	binary_by_zeros
T Cells CD4 Naive (%)	lgg	mutation1	mutation1	IDH1	4.38205273517194e-06	4.38205273517194e-06	0.00450913226449193	0.893211152929284	binary_by_zeros
T Cells CD8 (%)	hnsc	mutation1	mutation1	CASP8	3.27675137015761e-07	3.60422372961208e-06	0.0126580337383976	1.21499238445214	quantitative
T Cells CD8 (%)	hnsc	mutation1	mutation1	TP53	2.730316530188e-13	3.37674045613103e-11	2.37182249638644e-07	1.21499238445214	quantitative
T Cells CD8 (%)	lgg	mutation1	mutation1	ATRX	2.19041908119889e-05	2.19041908119889e-05	0.00751313744851219	0.812721431639111	quantitative
T Cells CD8 (%)	lgg	mutation1	mutation1	IDH1	1.86686568111393e-05	1.86686568111393e-05	0.00751313744851219	0.812721431639111	quantitative
T Cells CD8 (%)	lgg	mutation1	mutation1	TP53	1.90026318028889e-08	1.90026318028889e-08	1.95537081251727e-05	0.812721431639111	quantitative
T Cells CD8 (%)	luad	mutation1	mutation1	SPTA1	5.04941954729825e-10	2.73861517635274e-06	0.030023438178355	1.75786442463437	quantitative
T Cells CD8 (%)	tgct	mutation1	mutation1	KIT	0.00202409920475455	0.00202409920475455	0.0161927936380364	0.636991659210416	quantitative
T Cells CD8 (%)	thca	mutation1	mutation1	BRAF	8.26706545160274e-10	2.74180284571934e-07	2.57729467497618e-05	1.42661026739555	quantitative
T Cells CD8 (%)	thca	mutation1	mutation1	NRAS	4.14424014574356e-05	0.000599000500463278	0.0281530235217741	1.42661026739555	quantitative
T Cells Follicular Helper (%)	hnsc	mutation1	mutation1	TP53	3.178889221766e-10	3.178889221766e-10	2.23285178936844e-06	0.876315273831376	quantitative
T Cells Follicular Helper (%)	lgg	mutation1	mutation1	ATRX	3.55556038740481e-07	3.55556038740481e-07	0.000365867163863955	0.775161190614942	quantitative
T Cells Follicular Helper (%)	lgg	mutation1	mutation1	TP53	4.16548849711087e-05	4.16548849711087e-05	0.0214314383176354	0.775161190614942	quantitative
T Cells Follicular Helper (%)	tgct	mutation1	mutation1	KIT	0.00145151524204848	0.00145151524204848	0.0116121219363878	0.553433769957047	quantitative
T Cells Regulatory Tregs (%)	thca	mutation1	mutation1	BRAF	6.64485683384944e-12	6.64485683384944e-12	6.24616542381847e-10	0.660824527980526	binary_by_median
T cells	hnsc	mutation1	mutation1	TP53	1.01436518444682e-11	3.40304783007927e-11	2.39030079584768e-07	1.0539577412212	quantitative
T cells	lgg	mutation1	mutation1	IDH1	4.60230214138092e-08	4.60230214138092e-08	4.73576890348097e-05	0.979654924314558	quantitative
T cells	lgg	mutation1	mutation1	MYOCD	1.96663135743707e-05	1.96663135743707e-05	0.00674554555600915	0.979654924314558	quantitative
T cells	lgg	mutation1	mutation1	TINAG	1.63734051224685e-05	1.63734051224685e-05	0.00674554555600915	0.979654924314558	quantitative
T cells	paad	mutation1	mutation1	KRAS	1.3592945829154e-06	1.3592945829154e-06	0.000315356343236373	0.867762403286991	quantitative
T cells	prad	mutation1	mutation1	SPOP	1.9569360130955e-05	4.68694515652589e-05	0.0418544202477762	1.10017959541897	quantitative
T helper cells	hnsc	mutation1	mutation1	CDKN2A	2.93808670543019e-06	2.93808670543019e-06	0.0103185605094708	0.969030191177318	quantitative
T helper cells	hnsc	mutation1	mutation1	TP53	6.59698138936506e-09	6.59698138936506e-09	4.63371972789002e-05	0.969030191177318	quantitative
T helper cells	lgg	mutation1	mutation1	IDH1	2.1191987688376e-05	2.1191987688376e-05	0.0218065553313389	0.90830952908106	quantitative
T helper cells	lihc	mutation1	mutation1	CFTR	4.04440750230083e-05	4.04440750230083e-05	0.0267638666464757	0.741891913062899	quantitative
T helper cells	lihc	mutation1	mutation1	LCP2	7.64386125004517e-06	7.64386125004517e-06	0.013733329237341	0.741891913062899	quantitative
T helper cells	lihc	mutation1	mutation1	LRRIQ3	7.43587818474778e-05	7.43587818474778e-05	0.0393655391100547	0.741891913062899	quantitative
T helper cells	lihc	mutation1	mutation1	OR8B4	1.55647856864462e-05	1.55647856864462e-05	0.013733329237341	0.741891913062899	quantitative
T helper cells	lihc	mutation1	mutation1	PTPRH	1.0537977017975e-05	1.0537977017975e-05	0.013733329237341	0.741891913062899	quantitative
T helper cells	paad	mutation1	mutation1	PBRM1	0.00012181497193591	0.00012181497193591	0.0282610734891311	0.54424100817766	quantitative
TCR Richness	hnsc	mutation1	mutation1	TP53	4.10245334757103e-09	4.10245334757103e-09	2.88156323133389e-05	0.885927348633974	binary_by_median
TCR Shannon	hnsc	mutation1	mutation1	TP53	1.541927961877e-08	1.541927961877e-08	0.00010830502004224	0.960909857554919	quantitative
TCR Shannon	lgg	mutation1	mutation1	DNAH11	3.48977329792525e-05	3.48977329792525e-05	0.0178676392853773	0.79869033339016	quantitative
TCR Shannon	lgg	mutation1	mutation1	SCN1A	8.84485286872292e-06	8.84485286872292e-06	0.00905712933757227	0.79869033339016	quantitative
TCR Shannon	thca	mutation1	mutation1	BRAF	0.000865566735090828	0.000865566735090828	0.0406816365492689	0.969309535973715	quantitative
TCR Shannon	thca	mutation1	mutation1	NRAS	4.58443216969633e-05	4.58443216969633e-05	0.00430936623951455	0.969309535973715	quantitative
TGF-beta Response	brca	mutation1	mutation1	PIK3CA	7.44352670368413e-09	7.44352670368413e-09	5.83423623034762e-05	0.782261865401118	quantitative
TGF-beta Response	hnsc	mutation1	mutation1	TP53	1.42920084161584e-10	3.4723893297248e-09	2.4390062651987e-05	1.17834887452666	quantitative
TGF-beta Response	kirp	mutation1	mutation1	TULP4	2.50175379080835e-06	2.50175379080835e-06	0.0023666590861047	0.960519871920964	quantitative
TGF-beta Response	lgg	mutation1	mutation1	IDH1	1.18688464615765e-32	1.95012226007355e-19	2.00667580561568e-16	1.74198645995647	quantitative
TGF-beta Response	lgg	mutation1	mutation1	NF1	4.44129688021509e-08	3.38031523893631e-05	0.0157252505115603	1.74198645995647	quantitative
TGF-beta Response	lgg	mutation1	mutation1	TET2	7.46988513114583e-08	4.58462114039659e-05	0.0157252505115603	1.74198645995647	quantitative
TGF-beta Response	lihc	mutation1	mutation1	CTNNB1	6.96509201910763e-08	1.70072696288114e-07	0.000450182427074637	1.06318611490048	quantitative
TGF-beta Response	luad	mutation1	mutation1	KEAP1	4.07103698556073e-07	4.07103698556073e-07	0.0044642991583659	0.987940046220921	quantitative
TGF-beta Response	thca	mutation1	mutation1	BRAF	9.44542685771256e-27	4.49436509708829e-20	4.224703191263e-18	1.36165909881413	quantitative
TGF-beta Response	thca	mutation1	mutation1	HRAS	2.41505803032847e-05	0.000296156901751429	0.00927958292154476	1.36165909881413	quantitative
TGF-beta Response	thca	mutation1	mutation1	NRAS	3.11373168619128e-13	4.189820851578e-10	1.96921580024166e-08	1.36165909881413	quantitative
TGF-beta Response	thca	mutation1	mutation1	USP9X	0.000132406829411292	0.00105554361723731	0.0248052750050767	1.36165909881413	quantitative
TGFB PCA 17349583	hnsc	mutation1	mutation1	TP53	3.19274037759387e-07	8.24122670481776e-07	0.00578863763746399	1.07525904046895	quantitative
TGFB PCA 17349583	kirp	mutation1	mutation1	FDXR	5.74499756408114e-05	5.74499756408114e-05	0.0457387434607923	0.986400352328803	quantitative
TGFB PCA 17349583	kirp	mutation1	mutation1	TULP4	9.66992462173198e-05	9.66992462173198e-05	0.0457387434607923	0.986400352328803	quantitative
TGFB PCA 17349583	lgg	mutation1	mutation1	IDH1	9.18965854413195e-13	7.96604826872714e-06	0.00819706366852023	2.5574051525715	quantitative
TGFB PCA 17349583	lihc	mutation1	mutation1	CTNNB1	7.27160853621984e-07	6.84696006910558e-06	0.0181239033029225	1.21280648478152	quantitative
TGFB PCA 17349583	luad	mutation1	mutation1	KLHL20	9.05329251581531e-07	2.48611942634346e-06	0.0272553272710034	1.08758783224901	quantitative
TGFB PCA 17349583	thca	mutation1	mutation1	BRAF	1.2178020631362e-22	2.07387129629292e-17	1.94943901851535e-15	1.33038233878024	quantitative
TGFB PCA 17349583	thca	mutation1	mutation1	HRAS	6.72170335939537e-05	0.000548782767530609	0.0128963950369693	1.33038233878024	quantitative
TGFB PCA 17349583	thca	mutation1	mutation1	NRAS	5.66587857404128e-09	4.38710522255637e-07	2.06193945460149e-05	1.33038233878024	quantitative
TGFB PCA 17349583	thca	mutation1	mutation1	USP9X	5.20709720627096e-05	0.00045159623857411	0.0128963950369693	1.33038233878024	quantitative
TGFB score 21050467	brca	mutation1	mutation1	PIK3CA	6.12998476402122e-08	6.12998476402122e-08	0.000480468205803983	0.780526957853869	quantitative
TGFB score 21050467	hnsc	mutation1	mutation1	TP53	2.78904943937779e-09	3.1582706586709e-08	0.000221836931065044	1.15414677036649	quantitative
TGFB score 21050467	kirp	mutation1	mutation1	TULP4	2.61365277218214e-06	2.61365277218214e-06	0.0024725155224843	0.993521645237096	quantitative
TGFB score 21050467	lgg	mutation1	mutation1	IDH1	2.48880275311096e-27	7.13428669068611e-14	7.34118100471601e-11	2.09318834601428	quantitative
TGFB score 21050467	lihc	mutation1	mutation1	CTNNB1	8.1795301213232e-07	1.51602390948932e-06	0.00401291528841823	1.0513475950218	quantitative
TGFB score 21050467	luad	mutation1	mutation1	KEAP1	4.42107201862226e-07	4.42107201862226e-07	0.00484682125401558	0.982435563515637	quantitative
TGFB score 21050467	thca	mutation1	mutation1	BRAF	5.10577711715903e-25	1.10825687316903e-24	1.04176146077889e-22	1.01459959922733	quantitative
TGFB score 21050467	thca	mutation1	mutation1	HRAS	2.93158188937294e-05	3.34597701895085e-05	0.0010484061326046	1.01459959922733	quantitative
TGFB score 21050467	thca	mutation1	mutation1	NRAS	3.8973291486686e-12	5.55042194677473e-12	2.60869831498413e-10	1.01459959922733	quantitative
TGFB score 21050467	thca	mutation1	mutation1	USP9X	6.42699570313247e-05	7.25695412167869e-05	0.00170538421859449	1.01459959922733	quantitative
TIL Regional Fraction	brca	mutation1	mutation1	TP53	2.7171694193643e-15	4.6473296332689e-11	3.64257696655616e-07	1.441850270772	quantitative
Tcm cells	coadread	mutation1	mutation1	TP53	1.66249472110241e-06	2.04939300734811e-06	0.0301486205310981	1.01783143824825	quantitative
Tcm cells	lgg	mutation1	mutation1	ACACA	1.20794214836789e-05	1.93234817988124e-05	0.019883862770978	1.0490746011218	quantitative
Tem cells	brca	mutation1	mutation1	CDH1	2.63417903969732e-08	2.63417903969732e-08	0.000206466953131476	0.92493492822191	quantitative
Tem cells	brca	mutation1	mutation1	FHL2	1.04766093861325e-05	1.04766093861325e-05	0.0410578321842533	0.92493492822191	quantitative
Tem cells	cesc	mutation1	mutation1	SPATC1	9.28018708350049e-06	9.28018708350049e-06	0.0411854702765752	0.710911401065938	quantitative
Tem cells	coadread	mutation1	mutation1	TP53	7.90323995319856e-08	1.38049271236984e-07	0.00203084282916728	1.03890644594661	quantitative
Tem cells	esca	mutation1	mutation1	LTBP1	1.33365001649251e-05	2.1417772158315e-05	0.0330904579845966	1.04999641239063	quantitative
Tem cells	hnsc	mutation1	mutation1	HK3	3.86168127986743e-06	3.86168127986743e-06	0.0271244493097888	0.983165955697046	quantitative
Tem cells	lgg	mutation1	mutation1	ATRX	2.5743385635638e-06	2.5743385635638e-06	0.00264899438190715	0.864533716317929	quantitative
Tem cells	luad	mutation1	mutation1	KEAP1	1.73760709129451e-07	4.69353880283768e-07	0.00514552658955095	1.07560053829338	quantitative
Tem cells	lusc	mutation1	mutation1	SLC31A1	1.03391316297446e-06	4.36614121876279e-06	0.0454733607934144	1.13115317874976	quantitative
Tem cells	ov	mutation1	mutation1	CCDC85A	6.96896083059734e-06	6.96896083059734e-06	0.00450689814256343	0.975893252014307	quantitative
Tem cells	ov	mutation1	mutation1	CHGB	6.47617681025767e-06	6.47617681025767e-06	0.00450689814256343	0.975893252014307	quantitative
Tem cells	ov	mutation1	mutation1	DOCK1	6.2441620907888e-06	6.2441620907888e-06	0.00450689814256343	0.975893252014307	quantitative
Tem cells	ov	mutation1	mutation1	FBN1	6.22406476986054e-05	6.22406476986054e-05	0.0313692864400971	0.975893252014307	quantitative
Tem cells	ov	mutation1	mutation1	RREB1	7.15380657549751e-06	7.15380657549751e-06	0.00450689814256343	0.975893252014307	quantitative
Tem cells	ov	mutation1	mutation1	RRP12	8.10514925896827e-05	8.10514925896827e-05	0.0340416268876667	0.975893252014307	quantitative
Tem cells	paad	mutation1	mutation1	KRAS	2.37781565014954e-07	4.2395662891357e-07	9.83579379079483e-05	1.04364814361747	quantitative
Tfh cells	brca	mutation1	mutation1	AP2B1	2.35874033148636e-07	2.91992370833689e-06	0.0228863620259446	1.22158806279233	quantitative
Tfh cells	brca	mutation1	mutation1	ARHGAP39	3.27460089957124e-06	2.5570216382141e-05	0.0400838712006442	1.22158806279233	quantitative
Tfh cells	brca	mutation1	mutation1	GALNT5	2.29472526354442e-06	1.90668715469143e-05	0.0400838712006442	1.22158806279233	quantitative
Tfh cells	brca	mutation1	mutation1	RPL3L	8.29669202867358e-07	8.23690135215097e-06	0.0322804163990797	1.22158806279233	quantitative
Tfh cells	brca	mutation1	mutation1	SLK	2.72395270446107e-06	2.19653462542468e-05	0.0400838712006442	1.22158806279233	quantitative
Tfh cells	brca	mutation1	mutation1	TUBA1B	5.29146527903506e-06	3.8000826450971e-05	0.0496417462871185	1.22158806279233	quantitative
Tfh cells	lgg	mutation1	mutation1	IDH1	1.06468258611549e-05	1.06468258611549e-05	0.0109555838111284	0.832389511297445	quantitative
Tfh cells	luad	mutation1	mutation1	KEAP1	1.74623760552163e-08	2.25345485457617e-07	0.00247046255707186	1.18489137234427	quantitative
Tfh cells	ov	mutation1	mutation1	ZNF423	4.23566254762525e-06	4.23566254762525e-06	0.0106738696200156	0.591409576531304	quantitative
Tfh cells	paad	mutation1	mutation1	KRAS	1.7202935931721e-06	1.7202935931721e-06	0.000399108113615927	0.813453445693066	quantitative
Tfh cells	thca	mutation1	mutation1	BRAF	2.70042840814055e-06	2.70042840814055e-06	0.000253840270365212	0.821929668767	quantitative
Tgd cells	brca	mutation1	mutation1	HS3ST4	1.4323663610218e-07	1.4323663610218e-07	0.00112268875376889	0.89875789761888	quantitative
Tgd cells	hnsc	mutation1	mutation1	CD44	2.79927037444084e-09	5.28029989592449e-08	0.000370888264689736	1.19275497068597	quantitative
Tgd cells	lgg	mutation1	mutation1	IDH1	8.51523046616626e-07	2.66652537026929e-06	0.0027438546060071	1.09957642606936	quantitative
Tgd cells	ov	mutation1	mutation1	C2orf16	0.000124055667845602	0.000124055667845602	0.0437022247400936	0.913312291739805	quantitative
Tgd cells	ov	mutation1	mutation1	C6orf222	7.15003018912332e-05	7.15003018912332e-05	0.0360361521531815	0.913312291739805	quantitative
Tgd cells	ov	mutation1	mutation1	GSG1L	3.07901413024356e-05	3.07901413024356e-05	0.023972588624988	0.913312291739805	quantitative
Tgd cells	ov	mutation1	mutation1	KCNH5	1.46649500919489e-06	1.46649500919489e-06	0.00184778371158556	0.913312291739805	quantitative
Tgd cells	ov	mutation1	mutation1	LRPPRC	0.000173421526746403	0.000173421526746403	0.0437022247400936	0.913312291739805	quantitative
Tgd cells	ov	mutation1	mutation1	NUP214	0.000172551415001949	0.000172551415001949	0.0437022247400936	0.913312291739805	quantitative
Tgd cells	ov	mutation1	mutation1	PLXNC1	0.000194313537285059	0.000194313537285059	0.0445154649053044	0.913312291739805	quantitative
Tgd cells	ov	mutation1	mutation1	PPRC1	2.06926463828677e-09	2.06926463828677e-09	5.21454688848266e-06	0.913312291739805	quantitative
Tgd cells	ov	mutation1	mutation1	SLC26A3	3.80517279761715e-05	3.80517279761715e-05	0.023972588624988	0.913312291739805	quantitative
Tgd cells	ov	mutation1	mutation1	WFIKKN2	0.000112312659447853	0.000112312659447853	0.0437022247400936	0.913312291739805	quantitative
Tgd cells	ov	mutation1	mutation1	ZNF564	0.000160780393437801	0.000160780393437801	0.0437022247400936	0.913312291739805	quantitative
Tgd cells	sarc	mutation1	mutation1	SLIT3	1.87794008774222e-06	2.99616478844875e-06	0.00204937671529894	1.04111207747899	quantitative
Th1 cells	brca	mutation1	mutation1	TP53	7.59219406249572e-22	3.77628755968146e-12	2.95985418927833e-08	1.91267118227866	quantitative
Th1 cells	ov	mutation1	mutation1	ZNF256	1.7757450142006e-05	1.7757450142006e-05	0.0447487743578551	0.904147314846605	quantitative
Th1 cells	stad	mutation1	mutation1	FAM3B	3.24815889320637e-07	8.18157403501452e-07	0.0101312431275585	1.07327363928427	quantitative
Th1 cells	thca	mutation1	mutation1	BRAF	1.053963269744e-17	3.02226238626094e-11	2.84092664308528e-09	1.66224491160859	quantitative
Th1 cells	thca	mutation1	mutation1	HRAS	6.45547528591113e-07	0.000113227369658217	0.00354779091595747	1.66224491160859	quantitative
Th1 cells	thca	mutation1	mutation1	NRAS	2.28059420504422e-10	8.72719722253266e-07	4.10178269459035e-05	1.66224491160859	quantitative
Th17 cells	brca	mutation1	mutation1	TP53	4.88367974527653e-12	3.85866287579929e-11	3.02441996205148e-07	1.0926853822325	quantitative
Th17 cells	lgg	mutation1	mutation1	IDH1	8.54009408417098e-06	3.87138592040006e-05	0.0398365611209166	1.17005129601677	quantitative
Th17 cells	ov	mutation1	mutation1	AKR1C4	1.38377150895786e-05	1.38377150895786e-05	0.0176822818357486	0.926109384552035	quantitative
Th17 cells	ov	mutation1	mutation1	DLG5	7.86469544507525e-05	7.86469544507525e-05	0.0495475813039741	0.926109384552035	quantitative
Th17 cells	ov	mutation1	mutation1	SMC6	1.97004915793192e-05	1.97004915793192e-05	0.0176822818357486	0.926109384552035	quantitative
Th17 cells	ov	mutation1	mutation1	TEAD2	2.10503355187483e-05	2.10503355187483e-05	0.0176822818357486	0.926109384552035	quantitative
Th17 cells	prad	mutation1	mutation1	SPOP	3.5789933932215e-05	3.5789933932215e-05	0.031960411001468	0.8443757960688	quantitative
Th17 cells	sarc	mutation1	mutation1	CEP290	9.70876134625252e-06	9.70876134625252e-06	0.00664079276083672	0.816977768089124	quantitative
Th2 cells	blca	mutation1	mutation1	RB1	1.19855242979048e-07	1.19855242979048e-07	0.0011812932748015	0.867827010315911	quantitative
Th2 cells	blca	mutation1	mutation1	TP53	2.65847137843486e-07	2.65847137843486e-07	0.0013100946952927	0.867827010315911	quantitative
Th2 cells	brca	mutation1	mutation1	CDH1	7.61006376682808e-12	7.61006376682808e-12	5.96476798043985e-08	0.953718823563149	quantitative
Th2 cells	brca	mutation1	mutation1	PIK3CA	8.49051409198398e-07	8.49051409198398e-07	0.00221828831509901	0.953718823563149	quantitative
Th2 cells	brca	mutation1	mutation1	TP53	8.12117775322902e-11	8.12117775322902e-11	3.18268956149045e-07	0.953718823563149	quantitative
Th2 cells	lihc	mutation1	mutation1	CTNNB1	5.85653223010376e-06	2.20022733813745e-05	0.0318811587826995	1.14032436482207	quantitative
Th2 cells	lihc	mutation1	mutation1	TP53	6.49016638520451e-06	2.40885219363049e-05	0.0318811587826995	1.14032436482207	quantitative
Th2 cells	luad	mutation1	mutation1	TP53	5.64860401598151e-12	8.62291167938799e-08	0.000945329807411305	1.65549397711713	quantitative
Th2 cells	thca	mutation1	mutation1	BRAF	4.99821487482123e-09	1.04259050382994e-08	9.8003507360014e-07	1.04364874523326	quantitative
Th2 cells	thca	mutation1	mutation1	NRAS	1.38653409687743e-05	2.09862693723466e-05	0.000986354660500291	1.04364874523326	quantitative
Treg cells	brca	mutation1	mutation1	TP53	3.46178916629827e-21	8.64060081186893e-10	6.77250291634286e-06	2.37331442848229	quantitative
Treg cells	kirc	mutation1	mutation1	EP400	3.52943735502801e-05	5.14140761163237e-05	0.0475066063314831	1.043535263189	quantitative
Treg cells	lgg	mutation1	mutation1	ATRX	3.52993431916233e-08	3.52993431916233e-08	1.81615120720902e-05	0.784069445047216	quantitative
Treg cells	lgg	mutation1	mutation1	FAT4	0.000146926225316705	0.000146926225316705	0.0464498216040868	0.784069445047216	quantitative
Treg cells	lgg	mutation1	mutation1	SCN1A	0.000180562960560104	0.000180562960560104	0.0464498216040868	0.784069445047216	quantitative
Treg cells	lgg	mutation1	mutation1	TP53	2.63326496259141e-08	2.63326496259141e-08	1.81615120720902e-05	0.784069445047216	quantitative
Treg cells	lihc	mutation1	mutation1	PCDHGC3	1.39717077304093e-05	1.39717077304093e-05	0.0369831103623934	0.936951805374898	quantitative
Treg cells	thca	mutation1	mutation1	BRAF	2.59822049587239e-12	2.59588310524447e-09	2.4401301189298e-07	1.38079086147808	quantitative
Treg cells	thca	mutation1	mutation1	HRAS	0.000202955279543711	0.00156810433461827	0.0447475479852253	1.38079086147808	quantitative
Treg cells	thca	mutation1	mutation1	NRAS	1.21126724093677e-05	0.000196364196052325	0.00922911721445925	1.38079086147808	quantitative
Treg cells	thca	mutation1	mutation1	PHKA2	0.000263934371410125	0.00190415097809469	0.0447475479852253	1.38079086147808	quantitative
aDC	brca	mutation1	mutation1	TP53	6.26454244893086e-20	1.79228468951694e-12	1.40479273964338e-08	1.68078503860578	quantitative
aDC	gbm	mutation1	mutation1	CRLF2	1.62282361585202e-05	1.62282361585202e-05	0.0496097179365962	0.946326667358806	quantitative
aDC	lgg	mutation1	mutation1	IDH1	4.36221818778451e-10	3.29402290066508e-07	0.000338954956478436	1.49385771665783	quantitative
aDC	pcpg	mutation1	mutation1	HRAS	0.00060476483019672	0.00060476483019672	0.00362858898118032	0.965012000962764	quantitative
aDC	prad	mutation1	mutation1	NYNRIN	2.20808446600264e-05	2.20808446600264e-05	0.0197181942814036	0.994438832363625	quantitative
aDC	thca	mutation1	mutation1	BRAF	3.23420478305171e-10	2.76758828759716e-08	2.60153299034133e-06	1.28070941117397	quantitative
aDC	ucec	mutation1	mutation1	PTEN	7.75073078204219e-08	7.75073078204219e-08	0.000701053599235716	0.842724693094437	quantitative
aDC	ucec	mutation1	mutation1	TP53	4.90213262933253e-16	4.90213262933253e-16	8.86795792646255e-12	0.842724693094437	quantitative
iDC	brca	mutation1	mutation1	CDH1	6.38489461329162e-08	6.38489461329162e-08	0.000166816013263266	0.937644750730456	quantitative
iDC	brca	mutation1	mutation1	PIK3CA	3.04845589637922e-10	3.04845589637922e-10	2.38937973158203e-06	0.937644750730456	quantitative
iDC	brca	mutation1	mutation1	TP53	4.98032029705283e-08	4.98032029705283e-08	0.000166816013263266	0.937644750730456	quantitative
iDC	hnsc	mutation1	mutation1	NSD1	6.54788575940677e-07	1.48217665146746e-06	0.0104108087999074	1.06787941622198	quantitative
iDC	ov	mutation1	mutation1	BAI2	6.27273549932491e-06	6.27273549932491e-06	0.00526909781943292	0.635877744121753	quantitative
iDC	ov	mutation1	mutation1	DNMT1	2.88114175155877e-05	2.88114175155877e-05	0.0181511930348203	0.635877744121753	quantitative
iDC	ov	mutation1	mutation1	DOCK6	3.75716262925188e-06	3.75716262925188e-06	0.00473402491285737	0.635877744121753	quantitative
iDC	ov	mutation1	mutation1	EPHA6	8.56466104224185e-07	8.56466104224185e-07	0.00215829458264495	0.635877744121753	quantitative
iDC	ov	mutation1	mutation1	ZNF256	7.82824045977382e-05	7.82824045977382e-05	0.0394543319172601	0.635877744121753	quantitative
iDC	thca	mutation1	mutation1	BRAF	2.39905147481053e-26	1.86606479908929e-14	1.75410091114393e-12	1.92249399295229	quantitative
iDC	thca	mutation1	mutation1	HRAS	4.85956712122626e-06	0.000978898936791036	0.0306721666861191	1.92249399295229	quantitative
iDC	thca	mutation1	mutation1	NRAS	2.75746925178286e-13	1.37137605400635e-07	6.44546745382983e-06	1.92249399295229	quantitative
pDC	brca	mutation1	mutation1	CDH1	1.75393863826162e-08	1.75393863826162e-08	0.000137473710466946	0.915183050354974	quantitative
pDC	coadread	mutation1	mutation1	TP53	3.88535822334366e-07	3.88535822334366e-07	0.00571575048236086	0.994338615604907	quantitative
pDC	esca	mutation1	mutation1	AKAP3	5.16475239351645e-05	0.000126540964876051	0.0488764476833746	1.11529860659211	quantitative
pDC	esca	mutation1	mutation1	OR2L2	1.00653712755445e-05	2.89859709075355e-05	0.0223916625260711	1.11529860659211	quantitative
pDC	esca	mutation1	mutation1	PRKCB	5.09422468265771e-06	1.56957849513421e-05	0.0223916625260711	1.11529860659211	quantitative
pDC	esca	mutation1	mutation1	TRHDE	5.16268758532044e-05	0.000126495356099859	0.0488764476833746	1.11529860659211	quantitative
