# Supplementary material for: Genome-wide analyses reveal the contribution of somatic variants to the immune landscape of multiple cancer types
Source: PLoS Genet. 2024 Jan 19;20(1):e1011134. doi: 10.1371/journal.pgen.1011134 (PMC10829993; doi:10.1371/journal.pgen.1011134)
Supplement: S4 Table — (CSV) [file pgen.1011134.s004.csv]

cancer	trait	Proportion_of_variance_by_somatic_variants
thca	NK cells	0.428105242
ov	B cells	0.423918625
ov	Tgd cells	0.404118587
lgg	Lymph vessels	0.383810604
lgg	Eosinophils	0.325003918
lgg	Macrophage Regulation	0.296151198
ov	iDC	0.290093928
thca	TGFB score 21050467	0.288254704
thca	TGF-beta Response	0.287237961
thca	Macrophages	0.285767135
lgg	TGF-beta Response	0.284894752
esca	pDC	0.28459002
kirc	Neutrophils	0.283425938
lgg	Leukocyte Fraction	0.281274364
thca	iDC	0.274335353
brca	Eosinophils	0.272678974
ov	Neutrophils	0.260564466
thca	TGFB PCA 17349583	0.257134748
lihc	T helper cells	0.245916659
thca	MHC I 19272155	0.240000795
thca	DC	0.228588185
stad	CD8 T cells	0.22592092
kirc	Mast cells	0.220478918
ov	Th17 cells	0.21832553
thca	Th1 cells	0.213108519
thca	MHC1 21978456	0.20817586
lgg	TGFB score 21050467	0.207895735
lgg	NK cells	0.20703854
lgg	DC	0.204396582
blca	Th2 cells	0.203769073
kirc	Lymph vessels	0.203022043
ov	Tem cells	0.201048609
brca	Mast cells	0.192437462
paad	Tfh cells	0.191901704
gbm	DC	0.186211066
brca	B cells	0.184154836
paad	Tem cells	0.181770344
paad	Lymphocyte Infiltration Signature Score	0.177877429
ucec	aDC	0.173654006
lihc	IFN-gamma Response	0.172340026
thca	Treg cells	0.172249967
paad	T cells	0.170989058
paad	NK CD56bright cells	0.170407119
brca	NK cells	0.167302044
lgg	MHC II 19272155	0.167202028
lgg	STAT1 19272155	0.163972744
lgg	TCR Shannon	0.162326382
gbm	aDC	0.161756809
brca	Mast Cells (%)	0.158481567
luad	NK cells	0.158066313
hnsc	T Cells CD8 (%)	0.157260362
coadread	MHC I 19272155	0.153868121
lihc	Th2 cells	0.148296665
thca	Neutrophils	0.148250638
brca	NK CD56bright cells	0.146884876
pcpg	IFN 21978456	0.145831981
lihc	Interferon Cluster 21214954	0.144744968
thca	STAT1 score	0.143572883
lgg	Interferon Cluster 21214954	0.141616273
thca	MHC2 21978456	0.141107403
gbm	Mast cells	0.141042753
kirp	TGFB PCA 17349583	0.13836054
cesc	Tem cells	0.137464119
kirc	MHC I 19272155	0.136751668
lgg	Treg cells	0.1348062
pcpg	Interferon 19272155	0.133093797
coadread	MHC1 21978456	0.131712859
hnsc	CD8 T cells	0.131324397
paad	NK cells	0.128745483
stad	STAT1 19272155	0.127670607
thca	IFN-gamma Response	0.1273928
paad	Leukocyte Fraction	0.126629686
esca	Eosinophils	0.126552737
brca	STAT1 19272155	0.125815658
ov	Tfh cells	0.125782472
lgg	Macrophages	0.12540321
lgg	MHC2 21978456	0.125339499
hnsc	B cells	0.124943041
pcpg	Interferon Cluster 21214954	0.123125604
brca	CD8 T cells	0.122815241
lgg	T cells	0.122204822
lusc	Eosinophils	0.121563206
brca	Th2 cells	0.12095981
lgg	IFNG score 21050467	0.119441806
paad	B cells	0.119052916
sarc	Tgd cells	0.117300844
esca	Tem cells	0.117048569
lgg	Lymphocytes (%)	0.116998458
blca	Macrophages	0.114645375
lihc	TGF-beta Response	0.11223459
lgg	Mast cells	0.111579201
hnsc	MHC I 19272155	0.110934713
thca	T Cells Regulatory Tregs (%)	0.110299006
ov	Th1 cells	0.10928881
tgct	T Cells CD4 Memory Activated (%)	0.109159795
paad	Cytotoxic cells	0.109125771
brca	Mast Cells Resting (%)	0.109114405
thca	IFNG score 21050467	0.108038066
luad	Th2 cells	0.107604694
brca	Treg cells	0.10598193
thca	Macrophage Regulation	0.104856919
luad	Tfh cells	0.104789374
blca	Stromal Fraction	0.103768371
lihc	TGFB score 21050467	0.103105881
paad	T helper cells	0.103077971
lgg	TGFB PCA 17349583	0.102494523
hnsc	Lymphocyte Infiltration Signature Score	0.102408033
thca	MHC II 19272155	0.101943843
thca	Leukocyte Fraction	0.101615043
hnsc	Lymphocytes (%)	0.10126691
luad	STAT1 19272155	0.101088018
luad	Macrophages	0.100898328
brca	Th1 cells	0.100621956
hnsc	T helper cells	0.100618151
lgg	NK CD56bright cells	0.100404095
lusc	Leukocyte Fraction	0.10036103
thca	Interferon Cluster 21214954	0.099833261
hnsc	T cells	0.099552658
sarc	Th17 cells	0.099536878
cesc	NK CD56bright cells	0.098524291
blca	Macrophages M2 (%)	0.098462101
pcpg	aDC	0.097893243
brca	Macrophages M0 (%)	0.097083091
lgg	Tgd cells	0.096552332
lihc	TGFB PCA 17349583	0.096095754
luad	MHC2 21978456	0.094664606
stad	Cytotoxic cells	0.093752264
lgg	Lymphocyte Infiltration Signature Score	0.092929545
thca	Th2 cells	0.092076734
luad	T Cells CD8 (%)	0.092004085
brca	Tfh cells	0.091873756
lgg	IFN-gamma Response	0.091454011
hnsc	STAT1 19272155	0.090790813
thca	T Cells CD8 (%)	0.089878306
tgct	Plasma Cells (%)	0.089871347
brca	iDC	0.089185244
lgg	CD8 T cells	0.088925366
lgg	Interferon 19272155	0.088820138
brca	aDC	0.088476066
kirc	IFN-gamma Response	0.088053358
stad	Th1 cells	0.087638648
tgct	T Cells Follicular Helper (%)	0.08756983
lgg	IFN 21978456	0.087100986
luad	Tem cells	0.086207352
cesc	DC	0.085288859
thca	aDC	0.085155792
brca	Macrophages (%)	0.085074511
kirp	Macrophages M2 (%)	0.084911884
hnsc	Cytotoxic cells	0.084422601
lihc	Neutrophils (%)	0.083215315
thca	Interferon 19272155	0.082910343
stad	NK cells	0.08288287
kirc	IFN 21978456	0.082610796
hnsc	TGF-beta Response	0.082357407
hnsc	T Cells Follicular Helper (%)	0.082105943
kirp	TGFB score 21050467	0.081529196
luad	TGFB score 21050467	0.080868817
hnsc	TCR Richness	0.080813847
lihc	Macrophages	0.079826401
hnsc	Tgd cells	0.079680092
tgct	T Cells CD8 (%)	0.079020009
thca	IFN 21978456	0.078713704
lgg	aDC	0.078580059
lgg	T Cells CD8 (%)	0.077816564
luad	TGF-beta Response	0.076570622
lihc	Mast cells	0.076514602
brca	IFNG score 21050467	0.076411491
kirp	TGF-beta Response	0.076365135
hnsc	TGFB score 21050467	0.075525802
lgg	MHC I 19272155	0.074952772
lgg	STAT1 score	0.074451828
brca	TIL Regional Fraction	0.074440112
kirc	Interferon 19272155	0.073463943
brca	BCR Richness	0.071831068
hnsc	TCR Shannon	0.071071132
prad	aDC	0.069747062
luad	TGFB PCA 17349583	0.067541655
hnsc	NK CD56dim cells	0.067363707
lgg	T Cells Follicular Helper (%)	0.066976411
thca	Dendritic Cells Resting (%)	0.065895722
kirc	Treg cells	0.065595181
thca	Lymphocyte Infiltration Signature Score	0.064454935
lgg	Neutrophils	0.064353495
hnsc	Tem cells	0.063490823
lgg	Macrophages (%)	0.062862662
coadread	Tem cells	0.06271844
hnsc	iDC	0.061108506
brca	Macrophages	0.060648716
hnsc	TGFB PCA 17349583	0.060315576
ucec	DC	0.060289416
hnsc	Interferon Cluster 21214954	0.060244342
hnsc	Macrophages (%)	0.059354239
prad	STAT1 19272155	0.059080946
thca	STAT1 19272155	0.058369232
hnsc	IFN-gamma Response	0.05834406
lihc	Treg cells	0.057713987
hnsc	MHC II 19272155	0.057434482
brca	NK CD56dim cells	0.05723539
hnsc	MHC2 21978456	0.056839475
lusc	Tem cells	0.056732756
brca	BCR Shannon	0.055986769
hnsc	STAT1 score	0.055564203
brca	Tem cells	0.054467994
thca	Dendritic Cells (%)	0.053355337
brca	T Cells CD4 Memory Activated (%)	0.052686711
hnsc	Macrophages M0 (%)	0.052633525
coadread	pDC	0.052564302
brca	Th17 cells	0.052305797
hnsc	Interferon 19272155	0.052042895
prad	T cells	0.051819074
thca	TCR Shannon	0.05032611
thca	Tfh cells	0.050096076
hnsc	IFN 21978456	0.049774721
brca	MHC I 19272155	0.049036723
prad	Macrophages M2 (%)	0.048643166
lgg	T Cells CD4 Naive (%)	0.048598625
lgg	Tfh cells	0.048291116
luad	Leukocyte Fraction	0.048142075
hnsc	MHC1 21978456	0.048057103
coadread	Tcm cells	0.04787244
prad	Th17 cells	0.046457582
thca	Macrophages M0 (%)	0.045796593
prad	CD8 T cells	0.044290382
lgg	Th17 cells	0.043504016
lgg	MHC1 21978456	0.043128918
lgg	Tem cells	0.042969142
brca	Lymphocytes (%)	0.042143061
brca	Leukocyte Fraction	0.041535868
brca	Stromal Fraction	0.040980953
lgg	T helper cells	0.03905416
lgg	Tcm cells	0.037280561
thca	Monocytes (%)	0.035759039
brca	pDC	0.034356617
brca	TGF-beta Response	0.033809075
thca	B Cells Memory (%)	0.031843994
brca	Macrophage Regulation	0.031648753
brca	TGFB score 21050467	0.031300777
brca	Neutrophils	0.031124327
brca	Tgd cells	0.030338643
thca	Lymphocytes (%)	0.028726109
brca	Lymphocyte Infiltration Signature Score	0.028678762
thca	Macrophages (%)	0.028376771
