# Supplementary material for: Genome-wide analyses reveal the contribution of somatic variants to the immune landscape of multiple cancer types
Source: PLoS Genet. 2024 Jan 19;20(1):e1011134. doi: 10.1371/journal.pgen.1011134 (PMC10829993; doi:10.1371/journal.pgen.1011134)
Supplement: S5 Table — (CSV) [file pgen.1011134.s005.csv]

cancer	trait	name	SumSq	Estimate	Std. Error	statistics	p-value	analyze_type
thca	B Cells Memory (%)	cna_BRAF	9.02027566378011e-06	-0.408199808629123	0.578130897079715	-0.706068142510707	0.480145762058133	binary_by_zeros
thca	B Cells Memory (%)	mutation_BRAF	0.0318349738288009	-0.886418873608393	0.232154324064098	-3.81823115801045	0.000134411953343207	binary_by_zeros
thca	DC	cna_BRAF	0.00336338804010658	-0.0596440938852583	0.141937443052837	-0.420213952022902	0.674534761945562	quantitative
thca	DC	cna_HRAS	0.000598713876590383	-0.162204849944222	0.290317043927414	-0.558716249483365	0.576640258057947	quantitative
thca	DC	cna_NRAS	0.00505380822659434	0.754015673533057	0.556714213935447	1.35440348864613	0.176304373988697	quantitative
thca	DC	mutation_BRAF	0.174268356172054	0.437190604796113	0.0648081920544777	6.74591576985531	4.81463690071982e-11	quantitative
thca	DC	mutation_HRAS	0.0134911807931861	-0.556401305083699	0.161406233980981	-3.44721075116134	0.000620998143303866	quantitative
thca	DC	mutation_NRAS	0.0318127379807044	-0.497334483455446	0.114596092526038	-4.3398904141731	1.77105669359977e-05	quantitative
thca	Dendritic Cells (%)	cna_BRAF	0.00155238477769516	-0.014339902034386	0.486852608533486	-0.0294542984530394	0.97650226766275	binary_by_median
thca	Dendritic Cells (%)	mutation_BRAF	0.0518029524823606	1.02563167657227	0.211457286547502	4.85030188988958	1.23273705032607e-06	binary_by_median
thca	Dendritic Cells Resting (%)	cna_BRAF	0.00821911404985486	-0.541066624541009	0.51752990070066	-1.04547896422696	0.295801657898518	binary_by_zeros
thca	Dendritic Cells Resting (%)	mutation_BRAF	0.0576766074530584	1.06040321154436	0.208671298171296	5.08169173641642	3.74088149985125e-07	binary_by_zeros
thca	IFN 21978456	cna_BRAF	0.0010047781609525	-0.0658770618899027	0.147258137180356	-0.447357702272297	0.654836455482356	quantitative
thca	IFN 21978456	cna_NRAS	0.0021519405749035	0.517737270743465	0.581560824478266	0.890254723068635	0.373814528223316	quantitative
thca	IFN 21978456	mutation_BRAF	0.038876582158297	0.163066171377597	0.0649780555505059	2.50955757287704	0.0124456126270258	quantitative
thca	IFN 21978456	mutation_NRAS	0.0366804030543485	-0.500130750037276	0.117845901021558	-4.24393844590137	2.67899532342981e-05	quantitative
thca	IFN-gamma Response	cna_BRAF	0.00407248891778304	-0.132447097577273	0.142238551523947	-0.931161743129641	0.352248965130248	quantitative
thca	IFN-gamma Response	cna_NRAS	0.00337464480066558	0.647215413686905	0.571763002083411	1.1319644876086	0.258227785272551	quantitative
thca	IFN-gamma Response	mutation_BRAF	0.0773458408992654	0.267428813220145	0.0618103420471363	4.3266030305447	1.85167907900335e-05	quantitative
thca	IFN-gamma Response	mutation_NRAS	0.042599825125862	-0.538584857366528	0.111174363347958	-4.84450588379662	1.7274156475808e-06	quantitative
thca	IFNG score 21050467	cna_BRAF	0.00102786284951173	-0.0410551737535647	0.147727727669668	-0.277911089550959	0.781210854217193	quantitative
thca	IFNG score 21050467	cna_NRAS	0.00296014789878313	0.599824665997837	0.583415359904019	1.02812628398491	0.304453996562745	quantitative
thca	IFNG score 21050467	mutation_BRAF	0.0646735631705402	0.239816046589428	0.065185263637507	3.67899174149294	0.000263100231058547	quantitative
thca	IFNG score 21050467	mutation_NRAS	0.0393764923461046	-0.526646439634302	0.118221699027588	-4.45473583924221	1.0660729052633e-05	quantitative
thca	Interferon 19272155	cna_BRAF	0.00168889842938108	-0.0920471325869727	0.141879447304144	-0.648770025087941	0.516824727600743	quantitative
thca	Interferon 19272155	cna_NRAS	0.00263801401184428	0.561023792641317	0.560318974086043	1.00125788807424	0.31725121093746	quantitative
thca	Interferon 19272155	mutation_BRAF	0.0404008498512936	0.160644269759182	0.0626046939403601	2.56600998500558	0.0106169014522665	quantitative
thca	Interferon 19272155	mutation_NRAS	0.0381825803770995	-0.493372916517099	0.11354151033107	-4.34530873403479	1.72799821198969e-05	quantitative
thca	Interferon Cluster 21214954	cna_BRAF	0.00587033547731094	-0.192414566889843	0.14210773253157	-1.35400490502582	0.176428249726988	quantitative
thca	Interferon Cluster 21214954	cna_NRAS	0.00247860148129961	0.533715070193635	0.561220532041483	0.950989922361189	0.342130385962119	quantitative
thca	Interferon Cluster 21214954	mutation_BRAF	0.0520671148425349	0.196645157964771	0.0627054254209635	3.13601505204092	0.00182717009899022	quantitative
thca	Interferon Cluster 21214954	mutation_NRAS	0.0394172092263105	-0.507455442381924	0.113724199578884	-4.46215883920054	1.03133773684675e-05	quantitative
thca	Leukocyte Fraction	cna_BRAF	3.66783259075945e-05	-0.00347774448082665	0.217362185857399	-0.0159997677015828	0.987241812830542	quantitative
thca	Leukocyte Fraction	cna_HRAS	0.00414159244726736	-0.679815461142406	0.4523704362446	-1.50278490076842	0.133610244916322	quantitative
thca	Leukocyte Fraction	cna_NRAS	0.00372825281373945	1.07556317846879	0.867607928912217	1.23968804643971	0.215750069340017	quantitative
thca	Leukocyte Fraction	mutation_BRAF	0.0360035429619035	0.140450816048639	0.100191611094901	1.40182211378559	0.161671802590578	quantitative
thca	Leukocyte Fraction	mutation_HRAS	0.0145289668815821	-0.835571794690466	0.251228802526774	-3.32593948737792	0.000954886462979495	quantitative
thca	Leukocyte Fraction	mutation_NRAS	0.043176009099451	-0.821501725737186	0.178137568528641	-4.61161411667695	5.24229513146827e-06	quantitative
thca	Lymphocyte Infiltration Signature Score	cna_BRAF	0.00272781707588964	-0.213536108322414	0.203672425226944	-1.04842915325665	0.294980902223872	quantitative
thca	Lymphocyte Infiltration Signature Score	cna_NRAS	0.00126223150227135	0.56745862117928	0.818711636484579	0.693111708556946	0.488582532313762	quantitative
thca	Lymphocyte Infiltration Signature Score	mutation_BRAF	0.0237854402143058	0.147585295365482	0.0885066821474752	1.6675045520243	0.0960816499590549	quantitative
thca	Lymphocyte Infiltration Signature Score	mutation_NRAS	0.0366794459548057	-0.68447252332864	0.159191386326288	-4.2996831620381	2.08181012507408e-05	quantitative
thca	Lymphocytes (%)	cna_BRAF	0.00163692213623281	-0.293466367944887	0.20804056630755	-1.41062088588555	0.159058228564232	quantitative
thca	Lymphocytes (%)	mutation_BRAF	0.0270891870749388	-0.304243152202899	0.0857978729469818	-3.54604539428273	0.000432720266750158	quantitative
thca	MHC I 19272155	cna_BRAF	0.00458225682390062	-0.151981369952732	0.192183230234455	-0.790814941383396	0.429479001314189	quantitative
thca	MHC I 19272155	cna_HRAS	0.00104025557297539	0.313111498460213	0.393089139088682	0.796540701139986	0.426148374585761	quantitative
thca	MHC I 19272155	cna_NRAS	0.00310538311188099	0.732736025976526	0.753790780292706	0.972068172141872	0.331551919159154	quantitative
thca	MHC I 19272155	mutation_BRAF	0.180449519191784	0.590443698160417	0.0877502611488358	6.72868308800755	5.36072511958755e-11	quantitative
thca	MHC I 19272155	mutation_HRAS	0.0145559044630649	-0.782332763482057	0.21854396387073	-3.57975004033884	0.000382295950923945	quantitative
thca	MHC I 19272155	mutation_NRAS	0.0362674760771809	-0.715028057930519	0.15516305465431	-4.60823653880455	5.33054129284505e-06	quantitative
thca	MHC II 19272155	cna_BRAF	0.000136589106731626	0.0780211039218456	0.195483904943455	0.399117788978145	0.689999614588776	quantitative
thca	MHC II 19272155	cna_NRAS	0.00158749604051454	0.501814693548405	0.772016970389277	0.650004744449301	0.516027602548327	quantitative
thca	MHC II 19272155	mutation_BRAF	0.0804333902996322	0.406758151963103	0.0862578073976893	4.71560968490371	3.23813465632312e-06	quantitative
thca	MHC II 19272155	mutation_NRAS	0.0197863672952855	-0.488753233990404	0.156439415535043	-3.12423331625732	0.00190026779492944	quantitative
thca	MHC1 21978456	cna_BRAF	0.00535092805851223	-0.192222749770446	0.180914297260687	-1.06250723508858	0.288589603471404	quantitative
thca	MHC1 21978456	cna_HRAS	0.000756907900660285	0.226250860193678	0.370039806658884	0.61142303104229	0.541236037677084	quantitative
thca	MHC1 21978456	cna_NRAS	0.00299350391875785	0.692558437207396	0.709591201749876	0.975996370162883	0.329603763790868	quantitative
thca	MHC1 21978456	mutation_BRAF	0.145530626807072	0.463257996090784	0.082604901639005	5.6081175196514	3.62371742605452e-08	quantitative
thca	MHC1 21978456	mutation_HRAS	0.0123479635403011	-0.684718698607113	0.205729332346032	-3.3282502344169	0.000947536861902188	quantitative
thca	MHC1 21978456	mutation_NRAS	0.0411959294505458	-0.702761067442537	0.146064851544854	-4.81129484615764	2.06530477308715e-06	quantitative
thca	MHC2 21978456	cna_BRAF	2.68825653885401e-05	0.113286473352804	0.206942550185853	0.547429580098743	0.584361830163326	quantitative
thca	MHC2 21978456	cna_HRAS	0.00412675820374155	-0.613640292571976	0.423277664727218	-1.44973463924074	0.147846539292814	quantitative
thca	MHC2 21978456	cna_NRAS	0.00113133185214762	0.415367978111071	0.811680531074714	0.511738254410389	0.609091520896194	quantitative
thca	MHC2 21978456	mutation_BRAF	0.0981839030623373	0.413422650749225	0.0944893204233332	4.37533732803877	1.51650522007273e-05	quantitative
thca	MHC2 21978456	mutation_HRAS	0.0106145644915364	-0.676636917591793	0.235327739865544	-2.87529603598111	0.00423282340534469	quantitative
thca	MHC2 21978456	mutation_NRAS	0.0270239623262673	-0.623821069699771	0.167079292951925	-3.7336827244012	0.000213537790898328	quantitative
thca	Macrophage Regulation	cna_BRAF	0.00141255979905274	-0.0491943548116201	0.188965290842486	-0.260335401238455	0.794719324011236	quantitative
thca	Macrophage Regulation	cna_NRAS	0.00123612325790266	0.439408166665784	0.759592675994561	0.578478677523387	0.563218664491437	quantitative
thca	Macrophage Regulation	mutation_BRAF	0.0735667041737087	0.360524111656877	0.0821156369835803	4.39044407253355	1.39910886393942e-05	quantitative
thca	Macrophage Regulation	mutation_NRAS	0.0286415319076096	-0.573378953539053	0.14769621652635	-3.88215058600881	0.000118384727755645	quantitative
thca	Macrophages	cna_BRAF	0.0100993227589407	-0.197653000569678	0.169249822686745	-1.16781806581566	0.2435140149977	quantitative
thca	Macrophages	cna_HRAS	0.00243446178304692	-0.404737016604157	0.346181438462038	-1.16914707617561	0.242978804539484	quantitative
thca	Macrophages	cna_NRAS	0.00720564583678767	1.10604155018655	0.663840209948614	1.66612617556289	0.0964016045195164	quantitative
thca	Macrophages	mutation_BRAF	0.223748968211874	0.634739685612108	0.0772789390730792	8.21361800803015	2.42465778264012e-15	quantitative
thca	Macrophages	mutation_HRAS	0.0122454754342238	-0.648888822387786	0.192464904920451	-3.37146568438534	0.000813853920827238	quantitative
thca	Macrophages	mutation_NRAS	0.0300332607852929	-0.589301893765136	0.136647299848889	-4.31257620470227	1.99456579026395e-05	quantitative
thca	Macrophages (%)	cna_BRAF	3.06671984955738e-07	0.105950161068283	0.192478993341125	0.550450515296026	0.582287858221763	quantitative
thca	Macrophages (%)	mutation_BRAF	0.0283764644349647	0.288028759412445	0.0793801348878825	3.62847404856719	0.000318323535801424	quantitative
thca	Macrophages M0 (%)	cna_BRAF	0.000306308770509526	0.155474876696631	0.480683102588091	0.323445687729658	0.746357733567169	binary_by_median
thca	Macrophages M0 (%)	mutation_BRAF	0.0454902841959832	0.916082580983628	0.204086111910621	4.4887061270726	7.16570675464329e-06	binary_by_median
thca	Monocytes (%)	cna_BRAF	0.000102182080504588	-0.22256096434253	0.510986615087736	-0.435551456282894	0.663162197701564	binary_by_median
thca	Monocytes (%)	mutation_BRAF	0.0356568565684127	-0.837720347855577	0.210293934669256	-3.98356875662209	6.78880179088693e-05	binary_by_median
thca	NK cells	cna_BRAF	0.0345213270589143	-0.296006559914959	0.0974187974171393	-3.03849531879852	0.00251891370393228	quantitative
thca	NK cells	cna_NRAS	0.0022997363929676	0.260994622238208	0.384732261526601	0.67837987176483	0.497886673649948	quantitative
thca	NK cells	mutation_BRAF	0.360977872992014	0.600413260810989	0.0429863106476862	13.9675457550184	5.70741191622318e-37	quantitative
thca	NK cells	mutation_NRAS	0.0303063056652746	-0.382815104025	0.077961097280476	-4.91033499243563	1.28279324199695e-06	quantitative
thca	Neutrophils	cna_BRAF	6.28227053051246e-08	0.0547047546603801	0.103909510593691	0.526465328802168	0.598830817927932	quantitative
thca	Neutrophils	cna_HRAS	0.00117197904046085	-0.185432157905112	0.212535193692865	-0.872477422130287	0.38342491915343	quantitative
thca	Neutrophils	cna_NRAS	0.00280861434313625	0.395974910319943	0.407559134970817	0.971576579551571	0.331796245017927	quantitative
thca	Neutrophils	mutation_BRAF	0.0961957530055297	0.194125993068922	0.0474447571690853	4.0916215963987	5.09778307686541e-05	quantitative
thca	Neutrophils	mutation_HRAS	0.00804194596932911	-0.321254305473119	0.118162215825539	-2.71875661122872	0.00681244027901308	quantitative
thca	Neutrophils	mutation_NRAS	0.0400322828002549	-0.384235634039789	0.0838934648547759	-4.58004249442936	6.06429096828644e-06	quantitative
thca	STAT1 19272155	cna_NRAS	0.00166847916427563	0.635415920019801	0.728659050484281	0.872034622499358	0.383661860310607	quantitative
thca	STAT1 19272155	mutation_NRAS	0.0567007524562745	-0.714454541909555	0.137411047079254	-5.19939667949317	3.05993493607864e-07	quantitative
thca	STAT1 score	cna_BRAF	0.00154988703943952	-0.110633455659117	0.20659533719723	-0.535507999164082	0.592569804489826	quantitative
thca	STAT1 score	cna_HRAS	0.00365409439223602	-0.59752482802689	0.422567479688639	-1.41403410519703	0.158060658441905	quantitative
thca	STAT1 score	cna_NRAS	0.00209348816132172	0.689077875718403	0.810318674739473	0.850378865993616	0.395578037866455	quantitative
thca	STAT1 score	mutation_BRAF	0.0726460040988532	0.273927800326324	0.094330784059943	2.90390674747551	0.00387130715287033	quantitative
thca	STAT1 score	mutation_HRAS	0.0179340604568085	-0.881695654377073	0.234932901550315	-3.75296796897664	0.000198228412424518	quantitative
thca	STAT1 score	mutation_NRAS	0.0456953487189938	-0.813134600589151	0.166798963456658	-4.87493797166455	1.52369668996256e-06	quantitative
thca	T Cells CD8 (%)	cna_BRAF	0.00163717980487535	-0.3132906487397	0.190089933970318	-1.64811803653222	0.100040671154855	quantitative
thca	T Cells CD8 (%)	cna_NRAS	0.00104031712555026	0.732269933938553	0.750714770956265	0.975430299587395	0.329881606944617	quantitative
thca	T Cells CD8 (%)	mutation_BRAF	0.0789941332465473	-0.431692229691342	0.0838777029617553	-5.14668635940323	3.9999532752525e-07	quantitative
thca	T Cells CD8 (%)	mutation_NRAS	0.00820667581432265	0.310676824246779	0.15212279587935	2.0422765861678	0.0417183825325409	quantitative
thca	T Cells Regulatory Tregs (%)	cna_BRAF	0.00036559083403446	0.397878296452139	0.521297330342854	0.763246372641995	0.445316477752415	binary_by_median
thca	T Cells Regulatory Tregs (%)	mutation_BRAF	0.109933415410309	1.48763614769735	0.216695744048952	6.86509167139564	6.64485683384919e-12	binary_by_median
thca	TCR Shannon	cna_BRAF	0.000682737691311524	-0.0649119577278666	0.217567521512921	-0.298353160786508	0.765585891312345	quantitative
thca	TCR Shannon	cna_NRAS	0.000189893173758929	0.210188739826674	0.876628157963661	0.239769550997456	0.81062962027382	quantitative
thca	TCR Shannon	mutation_BRAF	0.026485763729668	0.195128704632318	0.0961849742292796	2.02868177899786	0.0431412746659962	quantitative
thca	TCR Shannon	mutation_NRAS	0.0229677151927013	-0.591005319129959	0.18759771372427	-3.15038657666487	0.00175097432711869	quantitative
thca	TGF-beta Response	cna_BRAF	0.0106007874137069	-0.20689580074792	0.137521758943526	-1.50445865685067	0.133142206491369	quantitative
thca	TGF-beta Response	cna_HRAS	0.00338529786842646	-0.441559086482131	0.272374077551722	-1.62114945170684	0.105663441018758	quantitative
thca	TGF-beta Response	cna_NRAS	0.00117629786705742	0.165066447827589	0.534597056083247	0.308767970098744	0.757636321806366	quantitative
thca	TGF-beta Response	cna_USP9X	0.000479406517092194	0.42866772085023	0.516488849479794	0.82996510240634	0.406984400500529	quantitative
thca	TGF-beta Response	mutation_BRAF	0.209148980680893	0.461551354628946	0.0589791616167767	7.82566828650302	3.43251119632025e-14	quantitative
thca	TGF-beta Response	mutation_HRAS	0.0075959878084425	-0.436697403440338	0.146507601650172	-2.98071498353427	0.0030265294284044	quantitative
thca	TGF-beta Response	mutation_NRAS	0.0377614500181791	-0.519520546028885	0.103046391621914	-5.04161803098406	6.62563323619145e-07	quantitative
thca	TGF-beta Response	mutation_USP9X	0.0170897530326394	0.714807679404919	0.211294522458048	3.38299200135131	0.000777604974309411	quantitative
thca	TGFB PCA 17349583	cna_BRAF	0.00576710596969711	-0.129214099506075	0.163069391515876	-0.792387205869318	0.42856487753039	quantitative
thca	TGFB PCA 17349583	cna_HRAS	0.00942878041222864	-0.768227477513793	0.317602233678389	-2.41883524752448	0.0159778960336507	quantitative
thca	TGFB PCA 17349583	cna_NRAS	0.000516772552209066	-0.020977610057522	0.623266736288525	-0.0336575158533905	0.973165624646252	quantitative
thca	TGFB PCA 17349583	cna_USP9X	0.00113007740030698	0.64173863217685	0.605446520972142	1.05994271987299	0.289756137812057	quantitative
thca	TGFB PCA 17349583	mutation_BRAF	0.189189675785212	0.525269653849521	0.0710455346096722	7.3934224963663	7.35796960167675e-13	quantitative
thca	TGFB PCA 17349583	mutation_HRAS	0.00725623745971167	-0.459105733290424	0.176290424237485	-2.60425791858072	0.00952103484948112	quantitative
thca	TGFB PCA 17349583	mutation_NRAS	0.0206349931759282	-0.444155270626324	0.125191728344838	-3.54780045374011	0.000430515123463935	quantitative
thca	TGFB PCA 17349583	mutation_USP9X	0.0232111055921943	1.08606629648449	0.289794561682471	3.74771110326941	0.000202409399229138	quantitative
thca	TGFB score 21050467	cna_BRAF	0.0104642953462613	-0.200899939446324	0.139926510039028	-1.43575323496805	0.151787964594196	quantitative
thca	TGFB score 21050467	cna_HRAS	0.00367091296173299	-0.438657240223515	0.272527981653075	-1.60958605998088	0.108210353113192	quantitative
thca	TGFB score 21050467	cna_NRAS	0.00122515901387821	0.180687555080954	0.534812440406866	0.337852191589809	0.735636811708468	quantitative
thca	TGFB score 21050467	cna_USP9X	0.000372828298739913	0.372452219278628	0.51952127807293	0.716914272809329	0.473809981293555	quantitative
thca	TGFB score 21050467	mutation_BRAF	0.206958084629633	0.459588786827761	0.0609627203448572	7.53884971385684	2.76270802323278e-13	quantitative
thca	TGFB score 21050467	mutation_HRAS	0.00823859789488675	-0.448792401620558	0.15127120784313	-2.96680649291807	0.00317421701688235	quantitative
thca	TGFB score 21050467	mutation_NRAS	0.035371026644086	-0.509148806939297	0.107424461882178	-4.73959839331311	2.9016286541423e-06	quantitative
thca	TGFB score 21050467	mutation_USP9X	0.0219537992225435	0.925760893928692	0.248666786989085	3.7228972358473	0.000222700839490511	quantitative
thca	Tfh cells	cna_BRAF	0.00242648532677002	-0.19698736829211	0.10966476118864	-1.7962686113296	0.0731330103883607	quantitative
thca	Tfh cells	mutation_BRAF	0.0476695907084333	-0.215009619963607	0.045226771942711	-4.75403418656457	2.70042840814086e-06	quantitative
thca	Th1 cells	cna_BRAF	0.00577765891272581	-0.213477001307117	0.200496145112953	-1.06474366969425	0.287577214049054	quantitative
thca	Th1 cells	cna_HRAS	0.000217975832040418	-0.120600282090966	0.410092269637168	-0.294080847214379	0.768835118948031	quantitative
thca	Th1 cells	cna_NRAS	0.00233201747403717	0.65156149841517	0.786396115238556	0.828541094989409	0.407814356370041	quantitative
thca	Th1 cells	mutation_BRAF	0.147286211313181	0.516992914652004	0.091545912052436	5.64736210564901	2.93111160824049e-08	quantitative
thca	Th1 cells	mutation_HRAS	0.0210299291446398	-0.939538842965044	0.227997116295375	-4.12083651859812	4.51358568361203e-05	quantitative
thca	Th1 cells	mutation_NRAS	0.03646472626258	-0.740123058895767	0.161874656202767	-4.57219849145919	6.2850929520375e-06	quantitative
thca	Th2 cells	cna_BRAF	0.00124876642835975	-0.00800302172015941	0.0812699936270312	-0.0984744967113855	0.921600265326223	quantitative
thca	Th2 cells	cna_NRAS	0.00623485714777116	0.489396359204413	0.320956419822107	1.5248062633415	0.128024222049937	quantitative
thca	Th2 cells	mutation_BRAF	0.0716204860213	0.164945026126518	0.0358606068336911	4.59961614401771	5.53873297343773e-06	quantitative
thca	Th2 cells	mutation_NRAS	0.0129726246958308	-0.164402538987682	0.0650377344734697	-2.52780236456031	0.0118261014256089	quantitative
thca	Treg cells	cna_BRAF	0.00485873654160642	-0.141393263118074	0.169528431276542	-0.834038645042534	0.404714871514836	quantitative
thca	Treg cells	cna_HRAS	0.00351293198702931	-0.438669932397101	0.343278262362393	-1.27788438853726	0.201968578544512	quantitative
thca	Treg cells	cna_NRAS	0.00405275858480679	0.469800326796482	0.664490605964993	0.707008229430458	0.479938189495681	quantitative
thca	Treg cells	cna_PHKA2	0.000806326293983156	0.336607785880694	0.346387059474895	0.971767785987657	0.331703647519115	quantitative
thca	Treg cells	mutation_BRAF	0.102754134323318	0.393346717726129	0.0768888680920986	5.11578239459804	4.68685369325328e-07	quantitative
thca	Treg cells	mutation_HRAS	0.0102143759502153	-0.581621959663482	0.191372906042851	-3.03920743897387	0.0025144018576269	quantitative
thca	Treg cells	mutation_NRAS	0.0137043757752197	-0.347681714003757	0.13565621902419	-2.5629618494804	0.0107121995576408	quantitative
thca	Treg cells	mutation_PHKA2	0.0323463274546172	1.20032859940166	0.288418694299728	4.16175727553314	3.8046562682254e-05	quantitative
thca	aDC	cna_BRAF	0.00428080006388659	-0.0803574274145299	0.172660786347917	-0.465406356094122	0.641869188160508	quantitative
thca	aDC	mutation_BRAF	0.0808749919606939	0.458128870171593	0.0712069211929796	6.43376883168431	3.23420478305195e-10	quantitative
thca	iDC	cna_BRAF	0.00291516855196294	-0.0296314099605	0.160922706940612	-0.184134424058846	0.853993025737916	quantitative
thca	iDC	cna_HRAS	0.000601491273292134	-0.202454521420952	0.32914926163919	-0.615084233860079	0.538817790690097	quantitative
thca	iDC	cna_NRAS	0.00135642373566259	0.305442161162917	0.631179175641886	0.483923064876616	0.628681776515627	quantitative
thca	iDC	mutation_BRAF	0.219354455478766	0.580415311768543	0.0734768040977833	7.89929990689475	2.2750673946468e-14	quantitative
thca	iDC	mutation_HRAS	0.011037838899502	-0.608179415915972	0.182995603772009	-3.32346462636169	0.00096353446733057	quantitative
thca	iDC	mutation_NRAS	0.0390699753724537	-0.638776369302407	0.129924232940014	-4.91652984857205	1.24681848455543e-06	quantitative
brca	B cells	cna_CAPRIN2	0.00589293144284552	0.0332525539798293	0.0581314915188252	0.572023065485269	0.567448559222309	quantitative
brca	B cells	cna_GATA3	0.0553947694516302	0.262262259086449	0.052392402059254	5.005730769699	6.6889767834602e-07	quantitative
brca	B cells	cna_KRT31	0.0174585727088602	-0.168074744347864	0.0472456570424977	-3.55746442888242	0.000393913723572462	quantitative
brca	B cells	cna_TP53	0.00698173845954696	0.194837268877354	0.0586502575245609	3.32201898339086	0.000929525717576135	quantitative
brca	B cells	mutation_CAPRIN2	0.0182913809982292	0.933392788285216	0.25906237188063	3.60296550019738	0.000331771850049417	quantitative
brca	B cells	mutation_GATA3	0.0194418493620009	-0.3035687949433	0.0879687418577686	-3.45087116778505	0.000584651037757748	quantitative
brca	B cells	mutation_KRT31	0.0176118740293339	1.45323076848083	0.355108343034474	4.09235884480402	4.65175144026041e-05	quantitative
brca	B cells	mutation_TP53	0.0430817190566615	0.468728588329146	0.0659451539452921	7.10785494136539	2.39147346371072e-12	quantitative
brca	BCR Richness	cna_TP53	7.94135478523963e-05	0.0405584409186871	0.063171598470666	0.642036008278634	0.521065860034957	quantitative
brca	BCR Richness	mutation_TP53	0.0717516543913345	0.456043281533041	0.0624630496862323	7.30100889764209	7.9926193443373e-13	quantitative
brca	BCR Shannon	cna_TP53	0.000120571232614864	0.00751003932780728	0.168991050377009	0.0444404559357009	0.96455331431406	binary_by_median
brca	BCR Shannon	mutation_TP53	0.055866198203941	1.00546437231069	0.163806819525871	6.13811058184845	8.35087267213818e-10	binary_by_median
brca	CD8 T cells	cna_AP2B1	1.1953981627234e-05	-0.0555140361343533	0.0396275578269428	-1.40089471011028	0.161587972513396	quantitative
brca	CD8 T cells	cna_CDH1	0.011309054530051	-0.038551145309484	0.0476337210866878	-0.809324663914569	0.418540913626417	quantitative
brca	CD8 T cells	cna_TP53	0.00219618880810926	0.0446840885007886	0.0499941746811237	0.893785901773471	0.371673810719408	quantitative
brca	CD8 T cells	mutation_AP2B1	0.0299610213344999	1.58469569785715	0.294911506951142	5.37346173514921	9.82639504514162e-08	quantitative
brca	CD8 T cells	mutation_CDH1	0.061841612183243	0.530681715546132	0.074012742698385	7.17013984617154	1.55501401338542e-12	quantitative
brca	CD8 T cells	mutation_TP53	0.0174954102202963	-0.231048536082966	0.0535166359616388	-4.31732174362723	1.75342136887785e-05	quantitative
brca	Eosinophils	cna_CDH1	0.0138076629103402	0.00176101962725198	0.0416279633564801	0.0423037661528509	0.966265863939016	quantitative
brca	Eosinophils	cna_FOXA1	0.0292150360296372	0.171879189754285	0.0388037061599702	4.42945292508156	1.06010487272781e-05	quantitative
brca	Eosinophils	cna_TP53	0.00438166550222947	0.00818918159274831	0.0435285382861499	0.188133622565359	0.850814033243397	quantitative
brca	Eosinophils	mutation_CDH1	0.0356343396236254	0.24868633469441	0.0644107718350125	3.86094324923504	0.000120974810142098	quantitative
brca	Eosinophils	mutation_FOXA1	0.018278188502983	0.402480257086916	0.119996409824226	3.35410249087018	0.000829262394500074	quantitative
brca	Eosinophils	mutation_TP53	0.17136208134152	-0.680464993407832	0.046375545267879	-14.6729270669976	6.84875607947371e-44	quantitative
brca	IFNG score 21050467	cna_TP53	0.00169259874786218	-0.0257009413899425	0.0525576940887059	-0.489004356746797	0.624956445710685	quantitative
brca	IFNG score 21050467	mutation_TP53	0.0747188923148597	0.467035052024296	0.0533693599757062	8.75099593168985	1.01267684379962e-17	quantitative
brca	Leukocyte Fraction	cna_TP53	0.00188417926149182	0.112107689576693	0.0583183966735686	1.92233833526331	0.0548792877996583	quantitative
brca	Leukocyte Fraction	mutation_TP53	0.0396516882656069	0.366019297503837	0.0590642311788582	6.19697048786528	8.75984090520396e-10	quantitative
brca	Lymphocyte Infiltration Signature Score	cna_CDH1	0.00530874208126067	0.175735907322513	0.0526926145658955	3.33511458427906	0.000885298699631177	quantitative
brca	Lymphocyte Infiltration Signature Score	mutation_CDH1	0.0233700202087786	0.399588746124398	0.0813386037679282	4.91265804444452	1.05588277327875e-06	quantitative
brca	Lymphocytes (%)	cna_CDH1	0.00248127316259358	-0.0110785732036729	0.0576670682064414	-0.192112648487918	0.847696828058183	quantitative
brca	Lymphocytes (%)	mutation_CDH1	0.0396617875996215	0.56027262964109	0.08970824303821	6.24549774542401	6.4758666845225e-10	quantitative
brca	MHC I 19272155	cna_TP53	0.000134027021004267	0.0168661148497957	0.0586902915091119	0.287374869269089	0.773890727784465	quantitative
brca	MHC I 19272155	mutation_TP53	0.048902695528334	0.409305268865406	0.059596665130368	6.86792235723338	1.20604717438249e-11	quantitative
brca	Macrophage Regulation	cna_TP53	0.00027444271150183	0.000167713047783895	0.0510844845222306	0.00328305256189696	0.997381189829631	quantitative
brca	Macrophage Regulation	mutation_TP53	0.0313743101084335	0.296402883891083	0.0523206033190477	5.66512740848261	1.94122314361587e-08	quantitative
brca	Macrophages	cna_GATA3	0.00535836886523053	0.00973708360140709	0.0391195462701995	0.248905841958208	0.803489904702889	quantitative
brca	Macrophages	cna_TP53	0.00156162066593424	-0.0330210414964563	0.0436699556138532	-0.756150104397661	0.44975533073602	quantitative
brca	Macrophages	mutation_GATA3	0.0230273412989272	-0.23735482402766	0.0656425549336533	-3.61586815546044	0.000315825036224416	quantitative
brca	Macrophages	mutation_TP53	0.0307013849288066	0.264367546885752	0.047595557337852	5.5544584762222	3.65803110334616e-08	quantitative
brca	Macrophages (%)	cna_CDH1	0.0198395621633005	0.151524085593888	0.0571099764535037	2.65319818013323	0.00811225646306709	quantitative
brca	Macrophages (%)	mutation_CDH1	0.0652349485573275	-0.72491938080156	0.0888416180489144	-8.15968232819031	1.11144476529106e-15	quantitative
brca	Macrophages M0 (%)	cna_CDH1	0.0250862499008813	0.369309896279549	0.143947371048538	2.56558972622724	0.0103000577826018	binary_by_median
brca	Macrophages M0 (%)	cna_TP53	0.00330318222271896	-0.131279271967847	0.147009510502626	-0.892998497301315	0.371857977393036	binary_by_median
brca	Macrophages M0 (%)	mutation_CDH1	0.0331169689497236	-0.961049670885533	0.224202472250678	-4.28652575164735	1.81489172422156e-05	binary_by_median
brca	Macrophages M0 (%)	mutation_TP53	0.0355766895176256	0.925003881741956	0.159427439162827	5.80203688022128	6.55141469081388e-09	binary_by_median
brca	Mast Cells (%)	cna_TP53	0.00105007047587392	-0.00966104844097522	0.0578777352355046	-0.166921673795016	0.867468762218772	quantitative
brca	Mast Cells (%)	mutation_TP53	0.157431496719815	-0.775256848457014	0.058771560280953	-13.191020363437	1.7459871091338e-36	quantitative
brca	Mast Cells Resting (%)	cna_PIK3CA	0.018055838095051	-0.170883145697549	0.14780208288214	-1.15616195905584	0.247614916583547	binary_by_median
brca	Mast Cells Resting (%)	cna_TP53	0.0024503650094285	-0.417145038327776	0.188898799628053	-2.20829904239278	0.0272234340474109	binary_by_median
brca	Mast Cells Resting (%)	mutation_PIK3CA	0.0283044033008583	0.761749822276264	0.197859125961566	3.84996051394784	0.000118136868558775	binary_by_median
brca	Mast Cells Resting (%)	mutation_TP53	0.0603037984986823	-1.34126837597321	0.183139140046964	-7.32376692185654	2.41105308272881e-13	binary_by_median
brca	Mast cells	cna_CDH1	0.040775480571095	-0.110840000465456	0.0486053925585631	-2.28040541657817	0.0228151844095477	quantitative
brca	Mast cells	cna_PIK3CA	0.0256634941363242	-0.117132392933387	0.0482359429094661	-2.42832182534988	0.0153626162031477	quantitative
brca	Mast cells	cna_TP53	0.00217589353828884	0.0298861547274596	0.0500029093811903	0.597688316486279	0.550197280206042	quantitative
brca	Mast cells	mutation_CDH1	0.0412513664214866	0.394299759703049	0.0744520170552871	5.29602521594878	1.48617825967862e-07	quantitative
brca	Mast cells	mutation_PIK3CA	0.0442626944516429	0.315011590863124	0.0519851442766316	6.05964637102543	1.99872195007389e-09	quantitative
brca	Mast cells	mutation_TP53	0.0383085328884308	-0.371114589054177	0.0563405551396031	-6.5869885047212	7.59966171278082e-11	quantitative
brca	NK CD56bright cells	cna_CDH1	0.0342522292265902	-0.185533853910548	0.0547822192447216	-3.38675315583213	0.000737616133134957	quantitative
brca	NK CD56bright cells	cna_TP53	0.016817758520849	0.177498023125227	0.0572412420086801	3.10087651659116	0.00198904428158194	quantitative
brca	NK CD56bright cells	mutation_CDH1	0.0221843314802409	0.273392749485183	0.0849570612178867	3.21801090534453	0.0013365713825504	quantitative
brca	NK CD56bright cells	mutation_TP53	0.073630556320986	-0.542160841755278	0.0604355987568546	-8.97088558577053	1.653458566947e-18	quantitative
brca	NK CD56dim cells	cna_TP53	0.00274486966683023	-0.0461815523382073	0.0483575834124135	-0.955001244465671	0.339830683799654	quantitative
brca	NK CD56dim cells	mutation_TP53	0.0544905206248365	0.36216620780368	0.0491043855983576	7.3754350734773	3.68486852747869e-13	quantitative
brca	NK cells	cna_CDH1	0.0294221998048182	-0.0461049007162454	0.0305419376850414	-1.50956043430166	0.131504275062251	quantitative
brca	NK cells	cna_PIK3CA	0.0192135729061508	-0.0505454412717328	0.0303097883788325	-1.66762765348214	0.0957352369887784	quantitative
brca	NK cells	cna_TP53	0.00210354004906092	0.018548329356835	0.031420088636277	0.59033345104633	0.555114328944741	quantitative
brca	NK cells	mutation_CDH1	0.0564506061035713	0.304624725106387	0.0467830573055955	6.51143261366016	1.23184598368941e-10	quantitative
brca	NK cells	mutation_PIK3CA	0.0276392800635752	0.14975480561553	0.0326656560819207	4.58447261062097	5.18996204193981e-06	quantitative
brca	NK cells	mutation_TP53	0.0324728455389291	-0.211001685981252	0.0354024447419311	-5.96008799729411	3.6075246240573e-09	quantitative
brca	Neutrophils	cna_GATA3	0.00497701222819091	0.0669418515906113	0.0342707746602468	1.95332181003373	0.051087606347141	quantitative
brca	Neutrophils	mutation_GATA3	0.0261473144811955	-0.295870793940658	0.0592962885585903	-4.98970173568806	7.24378071381745e-07	quantitative
brca	STAT1 19272155	cna_TP53	0.0131675723856993	-0.149778160384475	0.0553977155002482	-2.70368839277865	0.00698535579623809	quantitative
brca	STAT1 19272155	mutation_TP53	0.112648085514401	0.617208490264016	0.0562532407790668	10.9719632454259	2.15889542168085e-26	quantitative
brca	Stromal Fraction	cna_CDH1	0.0164394542258158	0.264335373913935	0.0543054848558614	4.86756309451133	1.33809090185535e-06	quantitative
brca	Stromal Fraction	mutation_CDH1	0.0245414983072159	0.406759929017502	0.0845804891496303	4.80914609394027	1.7815573755354e-06	quantitative
brca	T Cells CD4 Memory Activated (%)	cna_TP53	0.0013568470521732	0.379220636555778	0.205186126049683	1.8481787431571	0.0645764894532211	binary_by_zeros
brca	T Cells CD4 Memory Activated (%)	mutation_TP53	0.0513298635471623	1.23975663028353	0.186311771403491	6.65420451399506	2.84836377898774e-11	binary_by_zeros
brca	TGF-beta Response	cna_PIK3CA	0.000184319832528454	0.0103547781789027	0.0405287533767285	0.255492146098143	0.798397737521297	quantitative
brca	TGF-beta Response	mutation_PIK3CA	0.0336247549051264	0.26722104395523	0.0458134441562953	5.83280844469123	7.44352670368438e-09	quantitative
brca	TGFB score 21050467	cna_PIK3CA	0.000161792303086326	0.0100195666140721	0.0417324646048163	0.240090459764405	0.810314202072266	quantitative
brca	TGFB score 21050467	mutation_PIK3CA	0.0311389846295126	0.258212561671322	0.0472881974416514	5.46040186856199	6.12998476402145e-08	quantitative
brca	TIL Regional Fraction	cna_TP53	0.000166821168308861	0.0682271075378081	0.0629280296747807	1.08420854570553	0.278603951202236	quantitative
brca	TIL Regional Fraction	mutation_TP53	0.0742732903581024	0.515185276024333	0.0638781255874779	8.06512826239418	2.71716941936418e-15	quantitative
brca	Tem cells	cna_CDH1	0.000241556321787201	0.0569039376583282	0.039818493724711	1.42908313035995	0.153324267595037	quantitative
brca	Tem cells	cna_FHL2	0.00155578613180733	0.0890127349513567	0.0646295092676094	1.37727697394056	0.168766041415456	quantitative
brca	Tem cells	mutation_CDH1	0.0332397109131622	0.342956904048505	0.0615128251660956	5.57537234101117	3.25748638951855e-08	quantitative
brca	Tem cells	mutation_FHL2	0.0194309409018776	1.32596423415088	0.304743383544292	4.35108457066192	1.50833669262992e-05	quantitative
brca	Tfh cells	cna_AP2B1	0.000270466602766379	-0.00860656136167515	0.0240566206909173	-0.357762691287917	0.720604797016076	quantitative
brca	Tfh cells	cna_ARHGAP39	0.00525733008706797	-0.0172055393112833	0.0158614976766392	-1.08473611143439	0.278329029922332	quantitative
brca	Tfh cells	cna_GALNT5	0.003686290620292	0.0907821460607751	0.0498497907658031	1.82111388365248	0.0689214433493395	quantitative
brca	Tfh cells	cna_RPL3L	0.00195402394896258	-0.0320769667246341	0.0259628093014046	-1.23549675816087	0.216968082830174	quantitative
brca	Tfh cells	cna_SLK	0.000327566196449815	0.0208588867906681	0.0378716269345344	0.550778735403292	0.581922049765989	quantitative
brca	Tfh cells	cna_TUBA1B	0.0013741307074553	0.0355162791237887	0.0416533959619944	0.852662269270787	0.394073468280294	quantitative
brca	Tfh cells	mutation_AP2B1	0.0260650429777627	0.392335450317853	0.204037029616582	1.92286395785664	0.054812426707983	quantitative
brca	Tfh cells	mutation_ARHGAP39	0.016273809936623	0.523910119266877	0.168781278243629	3.10407720997724	0.00196840765155599	quantitative
brca	Tfh cells	mutation_GALNT5	0.00784794855391509	0.492495651863192	0.187975328925483	2.62000154317286	0.00894103659707838	quantitative
brca	Tfh cells	mutation_RPL3L	0.0079740953769139	0.262461638116995	0.222779314513237	1.17812391464828	0.239058620132572	quantitative
brca	Tfh cells	mutation_SLK	0.0053031308708818	0.546258961838671	0.21942037218821	2.48955444014156	0.012969911978678	quantitative
brca	Tfh cells	mutation_TUBA1B	0.0155399197515425	0.712909553486316	0.18090068488037	3.94088918987657	8.74688577360504e-05	quantitative
brca	Tgd cells	cna_HS3ST4	0.000455856204536075	-0.020309548199122	0.0279252701299783	-0.727282067625167	0.467240241035766	quantitative
brca	Tgd cells	mutation_HS3ST4	0.0298827871321496	0.933231099776789	0.175988932689384	5.30278288251182	1.43236636102168e-07	quantitative
brca	Th1 cells	cna_TP53	0.00766053353072941	-0.0808356904859052	0.0427511948759242	-1.89084049511394	0.0589630820963528	quantitative
brca	Th1 cells	mutation_TP53	0.0929614227387729	0.42789885833242	0.0434114157457882	9.85682800206614	7.59219406249473e-22	quantitative
brca	Th17 cells	cna_TP53	0.00305240443034194	0.0422580281421699	0.0392169877555889	1.07754395634702	0.281522882208273	quantitative
brca	Th17 cells	mutation_TP53	0.0492533922281398	-0.278857185090734	0.0398226286936863	-7.00248060557956	4.88367974527644e-12	quantitative
brca	Th2 cells	cna_CDH1	0.000958958537097468	-0.0758713378428914	0.0435900146869359	-1.74056692542548	0.0820990218467976	quantitative
brca	Th2 cells	cna_PIK3CA	0.00591699485538143	-0.00121951977019414	0.043258686931259	-0.0281913265682807	0.977515763273695	quantitative
brca	Th2 cells	cna_TP53	0.0297311679793117	-0.215477026833824	0.0448433278609867	-4.80510785242785	1.80966461626038e-06	quantitative
brca	Th2 cells	mutation_CDH1	0.0434031726922251	-0.377737353101491	0.0667696390478017	-5.65732207764462	2.06160437574507e-08	quantitative
brca	Th2 cells	mutation_PIK3CA	0.0200212709687978	-0.179868289925017	0.0466210246073125	-3.85809388446614	0.000122370316413442	quantitative
brca	Th2 cells	mutation_TP53	0.0209282451097211	0.236537425916025	0.0505270196726917	4.68140467116976	3.28446877229959e-06	quantitative
brca	Treg cells	cna_TP53	0.0162134998119187	-0.157081005959955	0.0492660002258495	-3.18842620143406	0.00147935979806581	quantitative
brca	Treg cells	mutation_TP53	0.0897684297090583	0.484610274225702	0.0500268313936854	9.6870071664557	3.46178916629784e-21	quantitative
brca	aDC	cna_TP53	0.00288819394251202	-0.0402464620200306	0.048374318972881	-0.831979919812268	0.40563854674315	quantitative
brca	aDC	mutation_TP53	0.0855878725514207	0.459586814338626	0.0491213796116315	9.35614630477113	6.26454244892994e-20	quantitative
brca	iDC	cna_CDH1	0.00538268085731264	0.0278593470024972	0.046608422512229	0.597732029982082	0.550168120175548	quantitative
brca	iDC	cna_PIK3CA	0.0133306809209366	-0.102198072311154	0.04625415183493	-2.20948970539713	0.02739005830591	quantitative
brca	iDC	cna_TP53	0.00357178169142631	0.0652345629392429	0.0479485218532328	1.36051249168685	0.174006172598274	quantitative
brca	iDC	mutation_CDH1	0.0258182787488426	0.302335568628653	0.0713931291393132	4.23479923451303	2.52108099151268e-05	quantitative
brca	iDC	mutation_PIK3CA	0.0336993751793152	0.268874024210161	0.0498493159145891	5.39373548617687	8.80997018650604e-08	quantitative
brca	iDC	mutation_TP53	0.0073824467723972	-0.147878653260727	0.0540257831547445	-2.73718666580293	0.00631808109341947	quantitative
brca	pDC	cna_CDH1	0.00037205282089905	0.0778979786603175	0.0433827325297938	1.79559871215627	0.0728900334116768	quantitative
brca	pDC	mutation_CDH1	0.0339845644805136	0.383716099267699	0.0674871956297873	5.68576150908152	1.75393863826166e-08	quantitative
hnsc	B cells	cna_TP53	0.00122945900808798	-0.0918183875891242	0.0967415855180494	-0.949109807301983	0.343071940605849	quantitative
hnsc	B cells	mutation_TP53	0.123713582140741	-0.642237570234063	0.0795379536774742	-8.07460514810743	6.19506231304275e-15	quantitative
hnsc	CD8 T cells	cna_SSSCA1	0.0171209978718457	-0.133013449227264	0.0648279927930354	-2.0517903377313	0.0407682040990637	quantitative
hnsc	CD8 T cells	cna_TP53	0.000199307564830945	-0.0151975468394934	0.0895856499414077	-0.169642647560554	0.865367415284957	quantitative
hnsc	CD8 T cells	mutation_SSSCA1	0.0498073822111793	1.73438685730762	0.353831769529315	4.90172733673628	1.32845364524267e-06	quantitative
hnsc	CD8 T cells	mutation_TP53	0.0641967092284531	-0.431715115816629	0.0737765132584046	-5.85166059968887	9.38208131640913e-09	quantitative
hnsc	Cytotoxic cells	cna_TP53	0.002895224982886	0.113170061523774	0.102893627386311	1.09987434983588	0.271972310226407	quantitative
hnsc	Cytotoxic cells	mutation_TP53	0.0815273759627523	-0.545565287462505	0.0845959731271178	-6.44906923220463	2.89647537277812e-10	quantitative
hnsc	IFN 21978456	cna_CASP8	0.00791742093607197	-0.21593455055434	0.104674053427348	-2.06292336528474	0.039690538935449	quantitative
hnsc	IFN 21978456	mutation_CASP8	0.0418573001619691	0.670233777819845	0.145988553088476	4.59100226449708	5.72519048606153e-06	quantitative
hnsc	IFN-gamma Response	cna_CASP8	0.00943900909070273	-0.24749751185168	0.106434764133128	-2.32534467349513	0.0204721027722033	quantitative
hnsc	IFN-gamma Response	mutation_CASP8	0.0489050514079889	0.757050587214015	0.148105659268562	5.11155745805261	4.63268911225523e-07	quantitative
hnsc	Interferon 19272155	cna_CASP8	0.00711999072011337	-0.208810856934974	0.106271522226275	-1.96488064309807	0.0500401284754288	quantitative
hnsc	Interferon 19272155	mutation_CASP8	0.0449229042296934	0.705938366894932	0.148216537492664	4.76288529496833	2.57491763034618e-06	quantitative
hnsc	Interferon Cluster 21214954	cna_CASP8	0.00772772033282544	-0.215686770083678	0.104868979878556	-2.05672611990176	0.0402859817251139	quantitative
hnsc	Interferon Cluster 21214954	mutation_CASP8	0.0525166218340545	0.755770223186462	0.146260416359637	5.16729161585395	3.57071630138509e-07	quantitative
hnsc	Lymphocyte Infiltration Signature Score	cna_TP53	0.000277183898678309	0.0175677369880666	0.0908881513850326	0.193289628189749	0.846814424090236	quantitative
hnsc	Lymphocyte Infiltration Signature Score	mutation_TP53	0.102130849128894	-0.556016946000512	0.0747019737408812	-7.44313594616882	4.62527845717006e-13	quantitative
hnsc	Lymphocytes (%)	cna_TP53	0.000990578150726884	0.0643161098081733	0.110111322415918	0.584100784524548	0.559443892584818	quantitative
hnsc	Lymphocytes (%)	mutation_TP53	0.100276332179474	-0.648775236166339	0.0905301398026882	-7.16640046707488	3.1546252073914e-12	quantitative
hnsc	MHC I 19272155	cna_PALB2	1.53004480385271e-06	0.0629475098868314	0.128327246628796	0.490523342006359	0.62400270955492	quantitative
hnsc	MHC I 19272155	cna_TTC21B	0.0252207118814039	-0.379631306912505	0.127733110929925	-2.97206655462086	0.00311662433808956	quantitative
hnsc	MHC I 19272155	mutation_PALB2	0.0434299222435395	-1.45192913357003	0.299696839407506	-4.84465947802608	1.74800971668103e-06	quantitative
hnsc	MHC I 19272155	mutation_TTC21B	0.0422825488698423	-1.48962661538082	0.318873841534683	-4.67152340941957	3.95423969149446e-06	quantitative
hnsc	MHC II 19272155	cna_TP53	5.47892227982643e-06	-0.0171180204507448	0.115666485690741	-0.14799464467619	0.882412990800191	quantitative
hnsc	MHC II 19272155	mutation_TP53	0.0574290032430666	-0.509275883043194	0.095097424046145	-5.35530681457863	1.36231970079008e-07	quantitative
hnsc	MHC1 21978456	cna_PALB2	1.56448698711179e-05	0.0524236309767329	0.127669003523422	0.410621447101019	0.681544716264524	quantitative
hnsc	MHC1 21978456	mutation_PALB2	0.0480414576611931	-1.43505061383787	0.297047504494738	-4.83104753321802	1.86300369338094e-06	quantitative
hnsc	MHC2 21978456	cna_TP53	1.16971971493888e-05	-0.0195081969586492	0.114016906857643	-0.171099159732568	0.86422236345219	quantitative
hnsc	MHC2 21978456	mutation_TP53	0.0568277782235222	-0.497891517253316	0.0937411911075214	-5.31134191246016	1.71094324725191e-07	quantitative
hnsc	Macrophages (%)	cna_TP53	0.000588607761136495	-0.0487686772584566	0.110379669926993	-0.44182662704747	0.658825972402575	quantitative
hnsc	Macrophages (%)	mutation_TP53	0.0587656312723423	0.487812632932865	0.0907507668659214	5.37530039447025	1.2275971393781e-07	quantitative
hnsc	Macrophages M0 (%)	cna_TP53	0.00332048976629099	-0.435604950111313	0.336099591706831	-1.2960591469307	0.194955108293984	binary_by_median
hnsc	Macrophages M0 (%)	mutation_TP53	0.0493130356604495	1.13440025041805	0.239589494754827	4.73476623663691	2.19307718544813e-06	binary_by_median
hnsc	NK CD56dim cells	cna_CASP8	0.0171355999586344	-0.252296656993416	0.0844206999332457	-2.98856390900473	0.00295563645076979	quantitative
hnsc	NK CD56dim cells	mutation_CASP8	0.0502281074962359	0.587938592097618	0.117741268542018	4.99347934142396	8.48427835400654e-07	quantitative
hnsc	STAT1 19272155	cna_CASP8	0.017154005682969	-0.328947696358518	0.106750382849261	-3.08146619785913	0.00218565307370573	quantitative
hnsc	STAT1 19272155	mutation_CASP8	0.0736368072520554	0.922969470571442	0.148884402805908	6.19923546843696	1.28012012567241e-09	quantitative
hnsc	STAT1 score	cna_TP53	0.00127155327775664	0.0793251052411644	0.112854478114926	0.702897275909451	0.482481624431557	quantitative
hnsc	STAT1 score	mutation_TP53	0.0542926498484536	-0.482588403911591	0.0927854779775736	-5.20111998591238	3.00864264732953e-07	quantitative
hnsc	T Cells CD8 (%)	cna_CASP8	0.0114244897773121	-0.222327823473309	0.10291399702031	-2.16032638815333	0.0312746426349776	quantitative
hnsc	T Cells CD8 (%)	cna_TP53	0.00565901732857145	0.17554483304421	0.1180104878249	1.48753586464855	0.137573695562702	quantitative
hnsc	T Cells CD8 (%)	mutation_CASP8	0.0532052513350065	0.630613732092022	0.144836119	4.35398115087592	1.65664207973408e-05	quantitative
hnsc	T Cells CD8 (%)	mutation_TP53	0.0869716035966521	-0.676118920800279	0.0980496576484082	-6.89567854713724	1.82283869777952e-11	quantitative
hnsc	T Cells Follicular Helper (%)	cna_TP53	0.00030352530873475	-0.0591760364142885	0.116764314317602	-0.506798988716091	0.612543002034559	quantitative
hnsc	T Cells Follicular Helper (%)	mutation_TP53	0.0818024177418934	-0.617630917017008	0.0960000249493815	-6.43365371355549	3.17888922176594e-10	quantitative
hnsc	T cells	cna_TP53	0.00447420581816849	0.126700667180702	0.0911195438219374	1.39048838335162	0.165064866034585	quantitative
hnsc	T cells	mutation_TP53	0.0950784521646233	-0.523399064141504	0.0749156840547093	-6.98650850947683	1.01436518444678e-11	quantitative
hnsc	T helper cells	cna_CDKN2A	0.0247796133927272	0.116766076702371	0.0349544649957958	3.3405196365161	0.000905854637831436	quantitative
hnsc	T helper cells	cna_TP53	7.80519060618559e-05	0.0093659939673122	0.0813238747419105	0.115169057020907	0.908362496029011	quantitative
hnsc	T helper cells	mutation_CDKN2A	0.0450125043613129	-0.256428503524458	0.081568319140873	-3.1437267094053	0.00177844463696633	quantitative
hnsc	T helper cells	mutation_TP53	0.0307479813565923	-0.286199693558292	0.0720241190121444	-3.97366462073676	8.24130627325712e-05	quantitative
hnsc	TCR Richness	cna_TP53	0.00120416953138738	0.178541466261	0.26272334388676	0.679579757244394	0.496770590674677	binary_by_median
hnsc	TCR Richness	mutation_TP53	0.0796096776577171	-1.39700320461701	0.237585234265568	-5.88000853224518	4.10245334757123e-09	binary_by_median
hnsc	TCR Shannon	cna_TP53	0.000511820025316932	0.0341963139412412	0.104225899131629	0.32809804689767	0.742999872236292	quantitative
hnsc	TCR Shannon	mutation_TP53	0.0705593116765276	-0.485337926617254	0.084128050155677	-5.76903809988639	1.54192796187692e-08	quantitative
hnsc	TGF-beta Response	cna_TP53	0.00127742833638568	0.104008000098456	0.104640327893651	0.993957130984556	0.320747676748528	quantitative
hnsc	TGF-beta Response	mutation_TP53	0.0810799790804084	0.56393824353571	0.0860050392425074	6.55703722133745	1.4292008416163e-10	quantitative
hnsc	TGFB PCA 17349583	cna_TP53	0.00487083475167843	0.177956179004747	0.109135209246333	1.63060281126208	0.103670729810779	quantitative
hnsc	TGFB PCA 17349583	mutation_TP53	0.0554447413987835	0.465633404125331	0.0897276096017342	5.18941055258349	3.19274037759406e-07	quantitative
hnsc	TGFB score 21050467	cna_TP53	0.00147480633864299	0.10265493391501	0.106469813942767	0.964169374525186	0.335476562616429	quantitative
hnsc	TGFB score 21050467	mutation_TP53	0.0740509952511731	0.53091246153662	0.0875362036303311	6.06506153475292	2.7890494393781e-09	quantitative
hnsc	Tem cells	cna_HK3	0.0215858395827854	0.279370438023646	0.0759538315775722	3.67816122269385	0.000263199688794314	quantitative
hnsc	Tem cells	mutation_HK3	0.0419049834998547	1.0490534102497	0.224331054773556	4.67636284824069	3.86168127986725e-06	quantitative
hnsc	Tgd cells	cna_CD44	0.00620854351796432	0.112700057184847	0.0404643709504506	2.78516765583359	0.0055747877192882	quantitative
hnsc	Tgd cells	mutation_CD44	0.073471548397128	-1.33872067521019	0.220749786297515	-6.06442569056867	2.79927037444083e-09	quantitative
hnsc	iDC	cna_NSD1	0.0100948989423359	0.104484516813726	0.0649270312117582	1.60926065559584	0.10825752156864	quantitative
hnsc	iDC	mutation_NSD1	0.0510136070962725	-0.515439832654144	0.102147619296603	-5.04602883751483	6.54788575940658e-07	quantitative
ov	B cells	cna_CHPF2	0.00109568724758468	0.0236392835705871	0.0662010600893814	0.357083157560777	0.721545153472908	quantitative
ov	B cells	cna_CHRM2	0.0038499668454432	0.0382043937943539	0.0668048469240373	0.571880567854537	0.568282328872242	quantitative
ov	B cells	cna_CNTNAP1	0.00861191839409118	0.0909660297616341	0.0815038665233002	1.11609465467051	0.266215160013029	quantitative
ov	B cells	cna_MAP1A	0.016961348390736	-0.0691602730847867	0.0688429219647393	-1.00460978574108	0.316746876485035	quantitative
ov	B cells	cna_MYBPC1	0.0694491489408976	-0.0754587956877893	0.0711005480902276	-1.06129696204354	0.29030740459783	quantitative
ov	B cells	cna_NLRP8	0.00728364114731541	0.114122164897317	0.0465642650569869	2.45085291816913	0.0154330277816469	quantitative
ov	B cells	cna_PXDN	0.0463003501398253	-0.102944319982227	0.057613470736929	-1.7868099016684	0.076043202674951	quantitative
ov	B cells	cna_SERPINA9	0.0050326567571068	-0.0414864948906975	0.0610273599193687	-0.67980156679743	0.497706557158166	quantitative
ov	B cells	cna_TEX15	0.00179697290145869	-0.062645208011927	0.0546508552713617	-1.14628046900402	0.253554351615354	quantitative
ov	B cells	mutation_CHPF2	0.0639585560010042	0.921126929197143	0.296497516331293	3.10669357569902	0.00227391283415158	quantitative
ov	B cells	mutation_CHRM2	0.081536679648945	1.0501955940143	0.465871947814981	2.25425806155511	0.0256684689565556	quantitative
ov	B cells	mutation_CNTNAP1	0.039521491517187	2.42725821622206	0.828519779934119	2.92963218864258	0.00393934030383006	quantitative
ov	B cells	mutation_MAP1A	0.00884619478652602	-0.39264119287339	0.40615962524397	-0.96671645449136	0.335284411964877	quantitative
ov	B cells	mutation_MYBPC1	0.000752973192714841	-1.13088422349005	0.530598908139905	-2.13133537619694	0.0347361053870647	quantitative
ov	B cells	mutation_NLRP8	0.0330465054033297	1.02042545689144	0.334645643937799	3.04927159631907	0.00272454648179772	quantitative
ov	B cells	mutation_PXDN	0.0099437980639892	0.35016494781017	0.295820648562948	1.18370691671193	0.238452781960724	quantitative
ov	B cells	mutation_SERPINA9	0.0259307358347937	0.868371022322123	0.337877363985222	2.57007753369386	0.0111689543793674	quantitative
ov	Neutrophils	cna_PCDHAC1	0.000295481135601056	0.00991827185953614	0.047918442101176	0.206982352193222	0.836297068093778	quantitative
ov	Neutrophils	cna_SLC6A9	0.00381184326289789	-0.057342625514231	0.0398546414024017	-1.43879416540869	0.152238161569575	quantitative
ov	Neutrophils	cna_TBX22	0.00149408504843822	-0.0293056059523499	0.0521506466419092	-0.561941372531312	0.574972917912819	quantitative
ov	Neutrophils	cna_UBASH3A	0.00101438132010777	0.0544395550952781	0.0469176696528178	1.16032095153321	0.247713787897676	quantitative
ov	Neutrophils	cna_ZNF256	0.000722253961124569	-0.000927541092387	0.0346583376260295	-0.0267624230104559	0.978683873074844	quantitative
ov	Neutrophils	mutation_PCDHAC1	0.0998851928195663	-0.257669501249381	0.452057802985509	-0.569992376080368	0.569513466180457	quantitative
ov	Neutrophils	mutation_TBX22	0.100916312089684	1.03773825802548	0.221657475626392	4.68172009580497	6.19554176623951e-06	quantitative
ov	Neutrophils	mutation_UBASH3A	0.0349602293688513	0.877625100985675	0.319757391335624	2.74465930973431	0.00677769199190494	quantitative
ov	Neutrophils	mutation_ZNF256	0.01746468696889	0.858892625507187	0.442809866797197	1.93964202225095	0.0542507555077875	quantitative
ov	Tem cells	cna_CCDC85A	6.63389467263063e-05	0.0272947841707303	0.0348110753202765	0.784083338983552	0.434195558443025	quantitative
ov	Tem cells	cna_CHGB	0.00393339004649054	-0.0325720820599842	0.025369530790202	-1.28390557670715	0.201103328251684	quantitative
ov	Tem cells	cna_DOCK1	0.00970522033961954	-0.0348169050968969	0.031069229631203	-1.12062337914971	0.264192729952248	quantitative
ov	Tem cells	cna_FBN1	0.0247741662542539	-0.0749654399834772	0.0338267724182262	-2.2161570443855	0.0281471512538382	quantitative
ov	Tem cells	cna_RREB1	0.00181790992851425	-0.00282992018533386	0.0243301224304594	-0.116313437937782	0.907555676503513	quantitative
ov	Tem cells	cna_RRP12	0.000648399382803795	-0.0252467179204712	0.0348956628962694	-0.723491569583287	0.470475431739169	quantitative
ov	Tem cells	mutation_CCDC85A	0.126668057598267	0.570116815538909	0.329254778949352	1.73153694946553	0.0853586189560797	quantitative
ov	Tem cells	mutation_FBN1	0.0250974592291394	0.255939755209624	0.116466715394167	2.19753561644996	0.0294755980186871	quantitative
ov	Tem cells	mutation_RRP12	0.00833766701694074	0.284575786788403	0.222118772476177	1.2811874638778	0.202053711122774	quantitative
ov	Tfh cells	cna_ZNF423	0.00511564955960092	-0.0528504228531976	0.0274029627545578	-1.92863900617488	0.0555349775238702	quantitative
ov	Tfh cells	mutation_ZNF423	0.120666822577152	0.599715728714851	0.125922471185638	4.7625790938516	4.23566254762541e-06	quantitative
ov	Tgd cells	cna_C2orf16	0.0248863736158148	0.0509880112091965	0.0229249003549624	2.22413229369433	0.0277295028007827	quantitative
ov	Tgd cells	cna_C6orf222	0.00888500236647679	0.0110345947345879	0.0167677461381485	0.658084553742314	0.511556824992731	quantitative
ov	Tgd cells	cna_GSG1L	0.00104016639208485	0.00517516603900954	0.0250996768729675	0.20618456823973	0.836944159012394	quantitative
ov	Tgd cells	cna_KCNH5	0.0195467066420164	-0.0357310957417487	0.0215111212473448	-1.66105222182033	0.0989249719118144	quantitative
ov	Tgd cells	cna_LRPPRC	0.0275181926264447	-0.0453058765706174	0.0243691695044251	-1.85914733624346	0.0650905548151523	quantitative
ov	Tgd cells	cna_NUP214	0.00199887888788554	-0.00249529851893003	0.0226622279662753	-0.110108261316734	0.912480079759081	quantitative
ov	Tgd cells	cna_PLXNC1	0.00394946713064236	-0.0328218659348747	0.0231600665484854	-1.41717494058847	0.158637634766764	quantitative
ov	Tgd cells	cna_PPRC1	0.00593178824831408	0.0154057735558823	0.0226903703450377	0.678956461336539	0.498278393197624	quantitative
ov	Tgd cells	cna_SLC26A3	0.000156576470981605	-0.00593373996721538	0.0209422252059452	-0.283338561631497	0.777332903064704	quantitative
ov	Tgd cells	cna_WFIKKN2	0.0436715624576501	0.0610649695458286	0.0216098644568901	2.82579141889798	0.0054016381634417	quantitative
ov	Tgd cells	cna_ZNF564	0.0133083988191167	-0.018872895125392	0.0106511475572825	-1.77191190187653	0.07856912111182	quantitative
ov	Tgd cells	mutation_C2orf16	0.0620237142098352	0.0232132813898868	0.113094537037623	0.205255549895965	0.837668496056685	quantitative
ov	Tgd cells	mutation_C6orf222	0.0363194052761696	0.0786866234822318	0.0979304202035983	0.803495209339871	0.423041029434388	quantitative
ov	Tgd cells	mutation_GSG1L	0.0225188570241804	-0.0200186975457707	0.183740278771144	-0.108951056783281	0.91339620894738	quantitative
ov	Tgd cells	mutation_KCNH5	0.0390450051885463	0.00210657557145067	0.106997306030545	0.0196881178564373	0.984320002558524	quantitative
ov	Tgd cells	mutation_LRPPRC	0.000433423232023586	0.0689989278643314	0.113910427838539	0.605729687558832	0.545668078174586	quantitative
ov	Tgd cells	mutation_NUP214	0.00591501115432998	0.0406316584014957	0.0918075688539361	0.4425741679985	0.658751948182062	quantitative
ov	Tgd cells	mutation_PLXNC1	0.0409483943473576	0.385286553549482	0.111294913420637	3.46185231389056	0.000710412010226371	quantitative
ov	Tgd cells	mutation_PPRC1	0.0271788132986851	0.417767026201162	0.31340569358549	1.33299118283952	0.184684540873475	quantitative
ov	Tgd cells	mutation_SLC26A3	0.0142985837756751	0.155656234681061	0.0837325431900638	1.85896938932976	0.0651159510916541	quantitative
ov	Tgd cells	mutation_WFIKKN2	0.000100991095771862	0.0149994692782814	0.114237714561629	0.131300502078843	0.895724755025333	quantitative
ov	Tgd cells	mutation_ZNF564	0.00444327510610363	0.102185332917276	0.0988171158991518	1.03408536049121	0.302866600592388	quantitative
ov	Th1 cells	cna_ZNF256	0.0029392981405885	0.025473385248313	0.044560436073671	0.571659245124943	0.568350079340534	quantitative
ov	Th1 cells	mutation_ZNF256	0.10634951136338	1.84928929890968	0.417988740203233	4.42425625630616	1.77574501420066e-05	quantitative
ov	Th17 cells	cna_AKR1C4	0.000860661612877915	0.0674060582089268	0.056360114913723	1.19598865815148	0.233515678001381	quantitative
ov	Th17 cells	cna_DLG5	0.00884043572660115	-0.068340582970601	0.0567260958456034	-1.20474680923943	0.230125573301495	quantitative
ov	Th17 cells	cna_SMC6	0.0544217347604345	-0.263554396825014	0.0744682475784461	-3.5391513214727	0.000529207873326252	quantitative
ov	Th17 cells	cna_TEAD2	0.02434982588716	-0.144395560502298	0.0759204347227741	-1.90193274089595	0.0590230961236499	quantitative
ov	Th17 cells	mutation_AKR1C4	0.109962696288327	2.15146679709085	0.77538204597725	2.774718357554	0.00620028419674973	quantitative
ov	Th17 cells	mutation_DLG5	0.00330762716284063	-0.54567416922339	0.766721955197049	-0.711697591968852	0.477714976976821	quantitative
ov	Th17 cells	mutation_SMC6	0.0165825480641537	1.00652209609509	0.540862683163095	1.86095681478469	0.0646323118347132	quantitative
ov	iDC	cna_BAI2	2.54180661019761e-05	0.0106208885614339	0.04589840093267	0.231399969184418	0.817311259409491	quantitative
ov	iDC	cna_DNMT1	0.00249315707393516	-0.0219690222029709	0.042469234599394	-0.51729263336628	0.60569409828273	quantitative
ov	iDC	cna_DOCK6	0.00642418590049465	0.00671689994652327	0.0403734249750381	0.166369337024941	0.868084534560539	quantitative
ov	iDC	cna_EPHA6	0.0059620438437483	-0.061503787973469	0.0406954079513073	-1.51132009899149	0.132756188260543	quantitative
ov	iDC	cna_ZNF256	0.00121761751421997	-0.0122443308134401	0.0336504903234399	-0.363867827652755	0.716455775804011	quantitative
ov	iDC	mutation_BAI2	0.118719437451187	0.607760566992501	0.311876093658887	1.94872444329521	0.0531459071877637	quantitative
ov	iDC	mutation_DNMT1	0.0991839513995099	0.525089898813349	0.184317827350169	2.84882860416848	0.00498830743474442	quantitative
ov	iDC	mutation_DOCK6	0.0304875984576273	1.15837650514942	0.452255812523233	2.5613302760811	0.0113878337070054	quantitative
ov	iDC	mutation_ZNF256	0.0255805178321939	0.859854774635946	0.360310684616017	2.3864259688893	0.018227199859289	quantitative
paad	B cells	cna_KRAS	0.00981680952674803	-0.11183470591457	0.278564213614817	-0.401468316634556	0.688734544783568	quantitative
paad	B cells	mutation_KRAS	0.109236106887331	-0.813392631780369	0.198802762334753	-4.09145538134296	7.47442742429485e-05	quantitative
paad	Cytotoxic cells	cna_KRAS	0.0030731557650462	0.0199457223222366	0.171495203449302	0.116304840724791	0.907590425474969	quantitative
paad	Cytotoxic cells	mutation_KRAS	0.106052614920964	-0.492227486433522	0.122390883345929	-4.02176594348351	9.73813212276277e-05	quantitative
paad	Leukocyte Fraction	cna_KRAS	0.0313844845948248	-0.298428949152102	0.139227333335102	-2.14346523777642	0.0337916457412222	quantitative
paad	Leukocyte Fraction	mutation_KRAS	0.09524520092351	-0.555887731834916	0.137305119561244	-4.04855793878077	8.46414054645773e-05	quantitative
paad	Lymphocyte Infiltration Signature Score	cna_KRAS	0.0113094668601833	-0.0550157088643472	0.182919895045497	-0.300763942875997	0.764043907706807	quantitative
paad	Lymphocyte Infiltration Signature Score	mutation_KRAS	0.166567961721882	-0.676801334712354	0.126006928791395	-5.37114380299515	3.20571830487422e-07	quantitative
paad	NK CD56bright cells	cna_KRAS	0.0182652393768354	0.133447248311964	0.183400340148338	0.727628139642648	0.468149701285707	quantitative
paad	NK CD56bright cells	mutation_KRAS	0.152141879507097	0.661702703200367	0.130887215416114	5.05551822686958	1.42625246974325e-06	quantitative
paad	NK cells	cna_KRAS	0.000175267553161083	0.1349915854791	0.128956174972113	1.04680202796254	0.297133301914214	quantitative
paad	NK cells	mutation_KRAS	0.128570215202495	-0.41515392943586	0.0920320793252679	-4.51096978879056	1.42646900099044e-05	quantitative
paad	T cells	cna_KRAS	0.016722541702534	-0.130491623979898	0.202776803526749	-0.643523429259916	0.521018125570158	quantitative
paad	T cells	mutation_KRAS	0.154266516024404	-0.733201050138319	0.144715604906347	-5.06649611569402	1.35929458291549e-06	quantitative
paad	T helper cells	cna_PBRM1	0.000897039022888905	0.233131655859941	0.279632710499274	0.833706669880259	0.405975539041565	quantitative
paad	T helper cells	mutation_PBRM1	0.102180932429678	1.22769882631981	0.309857092655364	3.96214530962925	0.000121814971935908	quantitative
paad	Tem cells	cna_KRAS	0.00807360695164218	-0.0150812154657858	0.17755915819121	-0.08493628613369	0.932442709498346	quantitative
paad	Tem cells	mutation_KRAS	0.173696736815525	-0.691310396385413	0.126718542443703	-5.45547938805042	2.37781565014928e-07	quantitative
paad	Tfh cells	cna_KRAS	0.0409156786108866	-0.224436305081537	0.142306356780284	-1.57713478272836	0.117194871278954	quantitative
paad	Tfh cells	mutation_KRAS	0.150986025268076	-0.509076597786059	0.101559695908514	-5.01258489632186	1.72029359317223e-06	quantitative
lgg	CD8 T cells	cna_IDH1	0.00308890951196452	0.389807004555548	0.230363131107495	1.6921414580602	0.0912961953486097	quantitative
lgg	CD8 T cells	mutation_IDH1	0.0858364564370775	0.417897071648313	0.0629105965220534	6.64271354511506	8.71618662422164e-11	quantitative
lgg	DC	cna_ATRX	0.00181003239266088	0.0151903256647557	0.0669942566772561	0.226740715072561	0.820726973875687	quantitative
lgg	DC	cna_CIC	0.1270842292976	-0.201123984887129	0.0465585192484272	-4.31981059822738	1.91796112154707e-05	quantitative
lgg	DC	cna_TP53	2.35727707839765e-06	-0.101480196085125	0.139638289182978	-0.726736174432418	0.467760482752945	quantitative
lgg	DC	mutation_ATRX	0.0390904000775082	-0.0690115981817121	0.0521642721992591	-1.32296676004793	0.18650945398434	quantitative
lgg	DC	mutation_CIC	0.0268582904949031	0.180417708549302	0.0530726740019556	3.3994463618444	0.000734539757328795	quantitative
lgg	DC	mutation_TP53	0.00955127287145855	-0.126964925672005	0.0520242230200568	-2.44049633615973	0.0150467752849212	quantitative
lgg	Eosinophils	cna_ADAMTS15	0.0218635605878238	-0.116039585426643	0.0832179311357522	-1.39440603536934	0.163925211371195	quantitative
lgg	Eosinophils	cna_ARHGEF6	0.00405784390770644	0.316534602602128	0.133582444064786	2.36958235656036	0.0182551130393861	quantitative
lgg	Eosinophils	cna_CACNA1D	0.00321579899762131	0.0889703652067207	0.18347157129441	0.484927253737601	0.627978382526169	quantitative
lgg	Eosinophils	cna_CELSR3	5.00119578336507e-05	-0.157204638763723	0.175060290350206	-0.898002844901249	0.369693670765014	quantitative
lgg	Eosinophils	cna_DMXL1	0.00151440976330231	-0.19905874963013	0.201323120418913	-0.98875255467891	0.323348123790966	quantitative
lgg	Eosinophils	cna_FBN2	0.000769697498879009	0.0652364504629635	0.201203560618756	0.324231093437629	0.745922970443011	quantitative
lgg	Eosinophils	cna_H3F3A	0.0227682235624257	0.313124205115263	0.130009633924952	2.40846924694837	0.0164453501512998	quantitative
lgg	Eosinophils	cna_IDH1	0.00106157380742528	-0.00990839030336249	0.194766072906263	-0.0508732868898127	0.959450449103203	quantitative
lgg	Eosinophils	cna_IL1RAPL2	0.0102350633305793	-0.139126698527374	0.17219500352077	-0.807960136372902	0.419566588163002	quantitative
lgg	Eosinophils	cna_MED12	0.00506064262418615	-0.131906579650975	0.174456285377423	-0.756101044829684	0.450008484498219	quantitative
lgg	Eosinophils	cna_MXRA5	0.000314636060254743	0.0049860128192465	0.0844422742237259	0.0590464061405581	0.952942964290046	quantitative
lgg	Eosinophils	cna_MYH13	0.00766368004217565	0.30512197380307	0.332713280208491	0.917071821154445	0.359626333095754	quantitative
lgg	Eosinophils	cna_NCOR2	0.00360832895699566	0.0860126002610144	0.107434241254684	0.800606950414557	0.423807592633657	quantitative
lgg	Eosinophils	cna_NF1	0.00662940088648266	-0.0635486386959495	0.148027712450662	-0.429302308627722	0.667921293672021	quantitative
lgg	Eosinophils	cna_PRPF8	0.00937746371284419	-0.312182306303661	0.32101818276945	-0.972475464194703	0.331368513954324	quantitative
lgg	Eosinophils	cna_PTCHD4	0.0113508956137045	-0.293490241830936	0.162635106435339	-1.80459341321624	0.0718477418828942	quantitative
lgg	Eosinophils	cna_PTEN	0.079173910936575	-0.140352408797202	0.0808260889241316	-1.73647408485824	0.0832063759426484	quantitative
lgg	Eosinophils	cna_RB1	0.00367894502461218	-0.091730917897315	0.0682085014347654	-1.34486047879305	0.179389221211961	quantitative
lgg	Eosinophils	cna_TP53	9.36698410193938e-05	-0.0610957844245175	0.32142504714033	-0.190077857864772	0.849339087364752	quantitative
lgg	Eosinophils	mutation_ADAMTS15	0.0103214179202054	0.0340124020392885	0.184203992262608	0.184645303402541	0.853595532962892	quantitative
lgg	Eosinophils	mutation_ARHGEF6	0.0242973863426719	0.246930494798848	0.227020292398747	1.08770230268724	0.277344456544734	quantitative
lgg	Eosinophils	mutation_CACNA1D	0.00325716946154503	-0.0842015169309406	0.251220752714548	-0.335169431749197	0.737663040262799	quantitative
lgg	Eosinophils	mutation_CELSR3	0.00673089049631337	0.18559087379842	0.168386338402302	1.10217298837518	0.271011700039324	quantitative
lgg	Eosinophils	mutation_DMXL1	0.00211690328618931	-0.00466423244270957	0.264332025674376	-0.0176453550447017	0.985930074314476	quantitative
lgg	Eosinophils	mutation_FBN2	0.00132829888939936	-0.0015398505393011	0.18594502468431	-0.00828121398738902	0.993396517620833	quantitative
lgg	Eosinophils	mutation_H3F3A	0.00901968106976456	0.235136857484697	0.204203237352242	1.15148447465158	0.250181871576469	quantitative
lgg	Eosinophils	mutation_IDH1	0.0483493566987097	-0.295866634109601	0.0689927020343479	-4.28837580476707	2.23076830022086e-05	quantitative
lgg	Eosinophils	mutation_IL1RAPL2	1.12113818099812e-05	-0.159476433857317	0.21100757059073	-0.755785365476944	0.450197558767318	quantitative
lgg	Eosinophils	mutation_MED12	0.00258580918705412	0.174498707910527	0.188571621346683	0.925370989888858	0.355299335784951	quantitative
lgg	Eosinophils	mutation_MXRA5	0.00689305862507092	0.25292970091927	0.155049352740651	1.63128511308487	0.103572672647156	quantitative
lgg	Eosinophils	mutation_MYH13	0.00167011550396556	0.124755738638532	0.175405158970666	0.711243268844764	0.477324588096901	quantitative
lgg	Eosinophils	mutation_NCOR2	0.00376517685877059	0.345223176549234	0.236646866924936	1.45881152383369	0.14535737225031	quantitative
lgg	Eosinophils	mutation_NF1	0.00127238426849142	0.0406128615662043	0.0948549446076328	0.428157559252175	0.668753814728339	quantitative
lgg	Eosinophils	mutation_PRPF8	1.88494467980013e-05	-0.00983073080194786	0.194095721015557	-0.0506488795863764	0.959629163746876	quantitative
lgg	Eosinophils	mutation_PTCHD4	0.00098419393864896	0.0835912588681211	0.180575394455942	0.462916108365562	0.643661994902824	quantitative
lgg	Eosinophils	mutation_PTEN	0.0084565375854527	0.245192997827522	0.11025723242664	2.22382688582956	0.026686211485842	quantitative
lgg	Eosinophils	mutation_RB1	0.000712990960947755	0.18661012131596	0.281606442620455	0.662662826814194	0.507906573103242	quantitative
lgg	Eosinophils	mutation_TP53	0.000724729093855555	-0.0357581423690218	0.0522732175946454	-0.684062393983657	0.494309460574293	quantitative
lgg	IFN 21978456	cna_IDH1	0.000958536766062786	0.0855238028676591	0.319663862952882	0.267542918607178	0.789171088347407	quantitative
lgg	IFN 21978456	mutation_IDH1	0.0861424496953145	-0.586587432794405	0.0872980159986004	-6.71936728554988	5.41059645708251e-11	quantitative
lgg	IFN-gamma Response	cna_IDH1	0.00226721180670862	0.194363536850315	0.297238895611856	0.653896713114293	0.513478969702354	quantitative
lgg	IFN-gamma Response	mutation_IDH1	0.0891867995400276	-0.604359565691243	0.0847155380747542	-7.13398721681905	3.44234351077797e-12	quantitative
lgg	IFNG score 21050467	cna_IDH1	0.000583935905132674	0.423836994962469	0.426086415562047	0.994720740869877	0.320397341970155	quantitative
lgg	IFNG score 21050467	cna_TTN	0.00688954357937391	-0.550673707241628	0.413593564549209	-1.33143683664863	0.183707615962805	quantitative
lgg	IFNG score 21050467	mutation_IDH1	0.085726967123567	-0.504350783714021	0.0748175291629561	-6.74107778426525	4.74478482247207e-11	quantitative
lgg	IFNG score 21050467	mutation_TTN	0.0262413593561177	0.307501807191912	0.0805584193269793	3.81712811349723	0.000153572547814448	quantitative
lgg	Interferon 19272155	cna_IDH1	0.000479783853589343	0.0171382244655843	0.311267340058524	0.055059501142529	0.956114965771834	quantitative
lgg	Interferon 19272155	mutation_IDH1	0.0883403546091554	-0.578212300187884	0.0850049829882588	-6.80209888716464	3.21857984262359e-11	quantitative
lgg	Interferon Cluster 21214954	cna_IDH1	0.00113162414335581	0.699187235074559	0.510404652154482	1.3698684604915	0.171399151019961	quantitative
lgg	Interferon Cluster 21214954	cna_TTN	0.00986435048515617	-0.829869057753589	0.495439590977363	-1.67501562827567	0.0946137529175983	quantitative
lgg	Interferon Cluster 21214954	mutation_IDH1	0.102821575926876	-0.666187343326793	0.0896231692744863	-7.43320447959702	5.24964606058714e-13	quantitative
lgg	Interferon Cluster 21214954	mutation_TTN	0.0277987224055628	0.381202329590358	0.0965001241367064	3.95027812658904	9.0364617984463e-05	quantitative
lgg	Leukocyte Fraction	cna_CIC	0.192357411483794	0.453725042012303	0.0925836773931997	4.90070231370643	1.3275147837738e-06	quantitative
lgg	Leukocyte Fraction	cna_IDH1	0.00468415389582549	-0.420359604117656	0.295063187766627	-1.42464265806729	0.154941546717398	quantitative
lgg	Leukocyte Fraction	mutation_CIC	0.0267454440120009	-0.405634722152435	0.0923332282333383	-4.39316083617635	1.38931959074556e-05	quantitative
lgg	Leukocyte Fraction	mutation_IDH1	0.0574873542468626	-0.531653678303436	0.0854402319059478	-6.22252148014623	1.10535663115255e-09	quantitative
lgg	Lymph vessels	cna_IDH1	0.00466436918683071	0.138684593910279	0.29132203374581	0.47605253927098	0.634265947733625	quantitative
lgg	Lymph vessels	cna_NF1	0.0271968686382941	-0.207406920526416	0.182457946698408	-1.1367382143637	0.256247371227965	quantitative
lgg	Lymph vessels	cna_NOTCH1	1.95766052152119e-05	0.24773637011048	0.140750076901968	1.76011534461206	0.0790616115415427	quantitative
lgg	Lymph vessels	cna_TMEM132D	0.000444591670108825	-0.213479553287112	0.14673644536789	-1.45485024359072	0.146401758821374	quantitative
lgg	Lymph vessels	mutation_IDH1	0.328139680742489	-1.21081121117009	0.0829731291999224	-14.5928112250974	7.97181938164202e-40	quantitative
lgg	Lymph vessels	mutation_NF1	0.00306536107778853	0.248100084653143	0.140816904524424	1.76186293464583	0.0787654284693546	quantitative
lgg	Lymph vessels	mutation_NOTCH1	0.0135806849280969	-0.42912708458867	0.11919860143789	-3.60010167411463	0.000353138137580061	quantitative
lgg	Lymph vessels	mutation_TMEM132D	0.0066994715586671	0.614488372638531	0.258749342424626	2.37484032570066	0.0179711446820683	quantitative
lgg	Lymphocyte Infiltration Signature Score	cna_IDH1	0.00011740566977718	-0.0559665325137709	0.240445043290208	-0.232762263459187	0.816041266148409	quantitative
lgg	Lymphocyte Infiltration Signature Score	mutation_IDH1	0.0928121393692921	-0.499533071804657	0.0685288214983028	-7.28938658046278	1.22421016269468e-12	quantitative
lgg	Lymphocytes (%)	cna_ATRX	0.00341359779113052	-0.00520903161881025	0.123477285541088	-0.0421861526675438	0.966368847713554	quantitative
lgg	Lymphocytes (%)	cna_CIC	0.0166511624617149	-0.00419759150994048	0.0861669932425676	-0.0487146104555824	0.961168155099593	quantitative
lgg	Lymphocytes (%)	cna_EVC2	0.00203220144122207	-0.104646294242446	0.1637856540958	-0.638922223195676	0.52319573254963	quantitative
lgg	Lymphocytes (%)	cna_TP53	0.000104213245543122	-0.174906758676861	0.255027215140653	-0.685835661030904	0.493166813919762	quantitative
lgg	Lymphocytes (%)	mutation_ATRX	0.0519709313292782	-0.198909663285632	0.0956012010522761	-2.08061887399161	0.0380289302690196	quantitative
lgg	Lymphocytes (%)	mutation_CIC	0.0125879863329391	0.197077203674039	0.0973774384157107	2.02384871568199	0.0435709242055102	quantitative
lgg	Lymphocytes (%)	mutation_EVC2	0.0226323043326833	1.08717050657661	0.300028637446208	3.62355579064192	0.000323417009395866	quantitative
lgg	Lymphocytes (%)	mutation_TP53	0.00760606123329831	-0.196341816140877	0.0954730987453586	-2.05651454410787	0.0403039139659547	quantitative
lgg	MHC I 19272155	cna_IDH1	0.00117699632016596	0.313624928797558	0.472702235389608	0.663472489270258	0.507361802639341	quantitative
lgg	MHC I 19272155	cna_TTN	0.00224096034514983	-0.276044606372284	0.458842608833882	-0.601610663564644	0.547730996289639	quantitative
lgg	MHC I 19272155	mutation_IDH1	0.043950927889001	-0.383579080752847	0.083002912061876	-4.62127257013466	4.96557941026523e-06	quantitative
lgg	MHC I 19272155	mutation_TTN	0.0275838869706751	0.338179850702992	0.0893718820983422	3.78396250322745	0.000174846016945857	quantitative
lgg	MHC II 19272155	cna_CIC	0.0925664920550261	0.170969790330685	0.114220286958972	1.496842591475	0.135126036631092	quantitative
lgg	MHC II 19272155	cna_IDH1	0.000959146751493028	-0.107013855827968	0.357100263326678	-0.299674536308226	0.764561971414417	quantitative
lgg	MHC II 19272155	cna_TP53	0.00574215370406208	-0.180453228801391	0.319790306593838	-0.564286112119659	0.572836870250981	quantitative
lgg	MHC II 19272155	mutation_CIC	0.0293470361969497	-0.307353864935217	0.119903600747832	-2.5633414094178	0.0106866841972334	quantitative
lgg	MHC II 19272155	mutation_IDH1	0.0170880015038236	-0.549079218911763	0.119939203012044	-4.57797955232892	6.06310152304056e-06	quantitative
lgg	MHC II 19272155	mutation_TP53	0.0214991982227289	0.380314574837154	0.106527080992615	3.57012105554192	0.000394695132402606	quantitative
lgg	MHC1 21978456	cna_IDH1	0.00155867604859488	0.176582249430091	0.301547657442756	0.585586540209193	0.558440565870567	quantitative
lgg	MHC1 21978456	mutation_IDH1	0.0415702416435057	-0.377400706179534	0.0823506041020919	-4.58285291643595	5.91669738339729e-06	quantitative
lgg	MHC2 21978456	cna_CIC	0.0666095686490458	0.170855466591692	0.119904331093873	1.42493156863475	0.15485805041395	quantitative
lgg	MHC2 21978456	cna_IDH1	0.000365454826354694	-0.0463960412200893	0.382133818354702	-0.12141307309531	0.90341711199149	quantitative
lgg	MHC2 21978456	mutation_CIC	0.0298575801811587	-0.503634826698203	0.119579976522617	-4.21169865845348	3.0529104499848e-05	quantitative
lgg	MHC2 21978456	mutation_IDH1	0.0285068952450413	-0.445013681133816	0.110652915758351	-4.0217076801271	6.75667250693123e-05	quantitative
lgg	Macrophage Regulation	cna_ATRX	0.00485908548564696	0.0188240856148386	0.116232826391284	0.161951543288378	0.871411320352802	quantitative
lgg	Macrophage Regulation	cna_CIC	0.12930900560028	0.142191319206157	0.0921659003925172	1.54277578367477	0.123536040348999	quantitative
lgg	Macrophage Regulation	cna_IDH1	0.00488147919816186	-0.245290654065109	0.273488789988638	-0.896894728574794	0.370219150542164	quantitative
lgg	Macrophage Regulation	cna_IDH2	0.000779545033392554	-0.184851085572046	0.152892791528418	-1.20902420398078	0.227241398243955	quantitative
lgg	Macrophage Regulation	cna_MYOCD	0.000937522716541803	-0.523824973114061	0.361619004105022	-1.44855488004699	0.148106783645835	quantitative
lgg	Macrophage Regulation	cna_NOTCH1	0.000665667755463189	0.154489436827076	0.132766372526898	1.16361872277393	0.245149517569033	quantitative
lgg	Macrophage Regulation	cna_TET2	0.0188262852134617	0.307641728734032	0.127478870087619	2.41327624352634	0.0161788011298763	quantitative
lgg	Macrophage Regulation	cna_TP53	0.00365173158195957	0.776282857353786	0.314470453225549	2.46853988790168	0.0139095874350004	quantitative
lgg	Macrophage Regulation	mutation_ATRX	0.0127473758046797	0.10740518378311	0.0923594460600907	1.16290415723401	0.245439068246895	quantitative
lgg	Macrophage Regulation	mutation_CIC	0.0265369780889257	-0.231124116416106	0.0941077398711138	-2.45595225995911	0.014400085686859	quantitative
lgg	Macrophage Regulation	mutation_IDH1	0.0136253324504434	-0.589164380502857	0.114983728174502	-5.12389352699305	4.32518157512104e-07	quantitative
lgg	Macrophage Regulation	mutation_IDH2	0.0364232588656837	-0.86300699817101	0.173731538679435	-4.9674745571868	9.41030930612358e-07	quantitative
lgg	Macrophage Regulation	mutation_MYOCD	0.0115828059322883	0.63912826276656	0.254736385292562	2.50897908452508	0.0124324352433166	quantitative
lgg	Macrophage Regulation	mutation_NOTCH1	0.00312444667442816	-0.177196284326002	0.113009892522088	-1.56797144366249	0.117538629571553	quantitative
lgg	Macrophage Regulation	mutation_TET2	0.011451820987245	0.851360666487801	0.300045801621646	2.83743569110611	0.00473784577426606	quantitative
lgg	Macrophage Regulation	mutation_TP53	0.0167488565772769	0.332612220186661	0.0945461561331115	3.51798776164286	0.000475661744707522	quantitative
lgg	Macrophages	cna_IDH1	0.00099226992815144	0.0479462938727225	0.24379021442348	0.196670296985082	0.844172416041934	quantitative
lgg	Macrophages	mutation_IDH1	0.124410940419866	-0.553130953124139	0.0665774411985384	-8.30808368670502	1.10008109436603e-15	quantitative
lgg	Macrophages (%)	cna_ATRX	0.0122125665100937	0.221034882301194	0.145638576499992	1.51769460820846	0.129781331790997	quantitative
lgg	Macrophages (%)	cna_TP53	0.000358391968138879	0.0278092857647435	0.300926778282208	0.0924121340197384	0.926411006698496	quantitative
lgg	Macrophages (%)	mutation_ATRX	0.0450535130147287	0.272519997084868	0.113199942690569	2.40742168774589	0.0164601675136686	quantitative
lgg	Macrophages (%)	mutation_TP53	0.00523819038352867	0.178661185410748	0.109236759821841	1.63554087197509	0.102622730236445	quantitative
lgg	Mast cells	cna_ATRX	0.00194662989458404	-0.0264396416832768	0.0879088790091585	-0.300761902338923	0.763732543813483	quantitative
lgg	Mast cells	cna_TP53	0.00489156266573974	0.124230809184866	0.181642366867187	0.683930799446701	0.494364749639345	quantitative
lgg	Mast cells	mutation_ATRX	0.0727184590203004	-0.119886428176918	0.0683286001894523	-1.75455706460418	0.0800037891847733	quantitative
lgg	Mast cells	mutation_TP53	0.0320225496897378	-0.271604193792333	0.0659363839808697	-4.11918545413613	4.51209147322143e-05	quantitative
lgg	NK CD56bright cells	cna_ATRX	0.000265512913562817	0.00413995550884956	0.128057425481418	0.0323288984866427	0.974223847171678	quantitative
lgg	NK CD56bright cells	cna_TP53	0.000181771995703208	-0.167004353545422	0.264599595871764	-0.631158762715418	0.528251571003524	quantitative
lgg	NK CD56bright cells	mutation_ATRX	0.0594110516262876	-0.0969458861269496	0.0995347082755861	-0.973990759670801	0.330575258073165	quantitative
lgg	NK CD56bright cells	mutation_TP53	0.0405457587184215	-0.448753103545342	0.0960499516466897	-4.67208047325246	3.92537474338264e-06	quantitative
lgg	NK cells	cna_ADAMTS15	0.00800609386212171	-0.0218720869016046	0.0488500184349811	-0.447739583368143	0.654553778245293	quantitative
lgg	NK cells	cna_IDH1	0.00483874013775551	0.0784034932282872	0.116612845619013	0.672340108091006	0.501707726012478	quantitative
lgg	NK cells	cna_RB1	0.00260186682291556	0.0522592572473347	0.0400905185646033	1.30353158598142	0.193051067061844	quantitative
lgg	NK cells	mutation_ADAMTS15	0.0400366639980532	0.262192671931267	0.110864386931715	2.36498553942989	0.01844854916826	quantitative
lgg	NK cells	mutation_IDH1	0.146446632038068	-0.30856087741288	0.0330872665418377	-9.32566844174681	4.79215444100229e-19	quantitative
lgg	NK cells	mutation_RB1	0.00510854360734004	0.23708265232018	0.131051411816439	1.80908125318221	0.0710968085717862	quantitative
lgg	Neutrophils	cna_IDH1	0.00224914263560645	-0.28593280266635	0.198599337191053	-1.43974701381446	0.150619161104569	quantitative
lgg	Neutrophils	mutation_IDH1	0.0621043524755774	-0.305813888207455	0.0542361215160922	-5.63856484680082	2.9967530837156e-08	quantitative
lgg	STAT1 19272155	cna_IDH1	0.00316671389473848	0.389578743108045	0.431898815803147	0.902013918198862	0.367525662598041	quantitative
lgg	STAT1 19272155	cna_KEL	0.0302305250426673	0.15932730997323	0.0722380254443666	2.20558783262887	0.0279110268459396	quantitative
lgg	STAT1 19272155	cna_TTN	0.00596691394801184	-0.442225631471935	0.415060772845018	-1.06544790643721	0.287237098181206	quantitative
lgg	STAT1 19272155	mutation_IDH1	0.0875618309601624	-0.519739353164085	0.0762414021092527	-6.81702249414704	2.95696074599424e-11	quantitative
lgg	STAT1 19272155	mutation_KEL	0.0197464838486581	0.650794288629298	0.219119841232718	2.97003815340536	0.00313474972069045	quantitative
lgg	STAT1 19272155	mutation_TTN	0.0173002766595474	0.258974384631747	0.0809683599017279	3.19846400428596	0.00147784301943475	quantitative
lgg	STAT1 score	cna_IDH1	0.00186056815358316	0.162035626932595	0.278166930678972	0.582512186251204	0.560507146629167	quantitative
lgg	STAT1 score	mutation_IDH1	0.0725912596823267	-0.469208849783229	0.0759654874353871	-6.17660553000884	1.44196901190047e-09	quantitative
lgg	T Cells CD4 Naive (%)	cna_IDH1	0.00222020876476497	-0.655658722057544	0.900089555163976	-0.728437207493312	0.466345993773607	binary_by_zeros
lgg	T Cells CD4 Naive (%)	mutation_IDH1	0.0463784158464168	1.16226120915993	0.253084347421114	4.59238677145849	4.38205273517177e-06	binary_by_zeros
lgg	T Cells CD8 (%)	cna_ATRX	0.000112344620442804	-0.0356752153605001	0.144809348091183	-0.246359892028767	0.80551451002465	quantitative
lgg	T Cells CD8 (%)	cna_IDH1	0.000211648974173221	0.170100545521466	0.341145698640477	0.498615536409648	0.618290681101417	quantitative
lgg	T Cells CD8 (%)	cna_TP53	0.00264730924244534	-0.418667238808882	0.30770834551202	-1.36059760781668	0.174313010114272	quantitative
lgg	T Cells CD8 (%)	mutation_ATRX	0.0378647423310563	-0.0512469443358203	0.112087457033799	-0.457204986998389	0.647741450913112	quantitative
lgg	T Cells CD8 (%)	mutation_IDH1	0.0175151735989584	-0.232393993789005	0.0996253684925935	-2.33267888797101	0.0200991858855827	quantitative
lgg	T Cells CD8 (%)	mutation_TP53	0.0194653450930514	-0.350618094370196	0.109789140139522	-3.1935589797372	0.00150261529168691	quantitative
lgg	T Cells Follicular Helper (%)	cna_ATRX	0.00138588758047227	0.0382781730220671	0.145920475224637	0.26232215159072	0.793191031434242	quantitative
lgg	T Cells Follicular Helper (%)	cna_TP53	0.0131056581413001	0.627962817658178	0.301509253592306	2.08273149223902	0.0378299767902811	quantitative
lgg	T Cells Follicular Helper (%)	mutation_ATRX	0.050417908298637	-0.339965774956929	0.113419053040596	-2.99743090638611	0.00287065158149776	quantitative
lgg	T Cells Follicular Helper (%)	mutation_TP53	0.00206695668568285	-0.111447309586347	0.109448199016168	-1.01826535829871	0.309089449376686	quantitative
lgg	T cells	cna_IDH1	0.000777487818113828	-0.0752213415816023	0.178490317194735	-0.421430936780369	0.673639012979612	quantitative
lgg	T cells	cna_MYOCD	0.0100735363092974	-0.366409151253234	0.171489223353659	-2.13663076948921	0.0331596667186841	quantitative
lgg	T cells	cna_TINAG	0.00697789090080578	0.267138340565344	0.131819363354018	2.02654855681489	0.0432900864173488	quantitative
lgg	T cells	mutation_IDH1	0.0648212238306506	-0.254757744995308	0.0498214863113951	-5.11341117771992	4.66622384579591e-07	quantitative
lgg	T cells	mutation_MYOCD	0.0225554775963299	0.388086736797001	0.168247029968555	2.30664836621207	0.0215218290559462	quantitative
lgg	T cells	mutation_TINAG	0.0169992058415829	0.595513165703413	0.198876118459817	2.99439254102164	0.00289949634772122	quantitative
lgg	T helper cells	cna_IDH1	0.000893186733943678	-0.0838328555798845	0.223716998577259	-0.374727249663746	0.708036018577956	quantitative
lgg	T helper cells	mutation_IDH1	0.0381609728007519	0.262493619166948	0.061095583155845	4.29644183111191	2.11919876883757e-05	quantitative
lgg	TCR Shannon	cna_DNAH11	0.00460046172490572	0.0509753556899263	0.0935464062033341	0.544920513345274	0.586464484939773	quantitative
lgg	TCR Shannon	cna_SCN1A	3.97288402995988e-07	-0.0922319898767578	0.416307543960472	-0.221547726470013	0.824910334340706	quantitative
lgg	TCR Shannon	mutation_DNAH11	0.0856748718812515	0.787379190656824	0.212703930921726	3.70176135083548	0.000282376405603345	quantitative
lgg	TCR Shannon	mutation_SCN1A	0.0720506514229661	1.13522733760502	0.281113363827515	4.03832575637199	7.87932566417238e-05	quantitative
lgg	TGF-beta Response	cna_IDH1	7.30846749590367e-05	-0.167691636149726	0.197875446496969	-0.847460557226309	0.397147199006916	quantitative
lgg	TGF-beta Response	cna_NF1	0.00929997502479452	-0.00301551970945676	0.133245956941148	-0.0226312285842087	0.981953534788476	quantitative
lgg	TGF-beta Response	cna_TET2	0.0318905540522273	0.276942649649159	0.0927758093743195	2.98507392731857	0.00297508280996622	quantitative
lgg	TGF-beta Response	mutation_IDH1	0.201021134438492	-0.636942717711512	0.0586337154008737	-10.863079601161	8.33838892830494e-25	quantitative
lgg	TGF-beta Response	mutation_NF1	0.0150262475732567	0.269359672576988	0.098212431479547	2.74262299099155	0.0063155063276551	quantitative
lgg	TGF-beta Response	mutation_TET2	0.0275837560679135	1.02937424279999	0.224162299229984	4.59209352480759	5.56975564859863e-06	quantitative
lgg	TGFB PCA 17349583	cna_IDH1	0.00194966545921464	-0.364249828243566	0.242493507351715	-1.50210136436871	0.133757066209109	quantitative
lgg	TGFB PCA 17349583	mutation_IDH1	0.100544857526131	-0.486672474522449	0.0662233193605216	-7.34895923704746	9.18965854413324e-13	quantitative
lgg	TGFB score 21050467	cna_IDH1	0.000716549508205572	-0.0166157099391273	0.212542415678431	-0.0781759720105293	0.937722068555153	quantitative
lgg	TGFB score 21050467	mutation_IDH1	0.207179185905504	-0.671283609998476	0.0580438809469426	-11.5651055554347	2.48880275311084e-27	quantitative
lgg	Tcm cells	cna_ACACA	0.000258203270288968	0.063675678966868	0.162805335184496	0.391115431780592	0.695893004434245	quantitative
lgg	Tcm cells	mutation_ACACA	0.0370223579420349	-0.747342315440935	0.168908489319337	-4.42453969278013	1.20794214836786e-05	quantitative
lgg	Tem cells	cna_ATRX	0.00275513238681728	-0.000478704055481135	0.063217720737293	-0.00757230804746082	0.993961512859743	quantitative
lgg	Tem cells	mutation_ATRX	0.0402140098562464	0.175504359095354	0.0368562292040878	4.76186421903108	2.57433856356384e-06	quantitative
lgg	Tfh cells	cna_IDH1	0.00743606641198564	0.408717405842945	0.186879693266362	2.1870616261147	0.0292408785140104	quantitative
lgg	Tfh cells	mutation_IDH1	0.0408550497372299	0.22725543549351	0.0510355668666403	4.45288353683511	1.0646825861155e-05	quantitative
lgg	Tgd cells	cna_IDH1	0.0490223999927079	0.914144083120131	0.169755278379128	5.38507015421634	1.15730515779119e-07	quantitative
lgg	Tgd cells	mutation_IDH1	0.047529932061037	0.231401586109755	0.0463590062101337	4.99151308509225	8.51523046616666e-07	quantitative
lgg	Th17 cells	cna_IDH1	0.0019595140265927	-0.248666129172845	0.19575731042595	-1.27027761380543	0.204627884440843	quantitative
lgg	Th17 cells	mutation_IDH1	0.0415445019987761	-0.240678444255137	0.0534599834324296	-4.50202990727336	8.54009408417094e-06	quantitative
lgg	Treg cells	cna_ATRX	0.00223136316894298	-0.00978914162560567	0.0744945363603381	-0.13140751126035	0.895511158555059	quantitative
lgg	Treg cells	cna_FAT4	0.00691441982101764	-0.149292049248429	0.0773852851482073	-1.92920461509584	0.054328381314756	quantitative
lgg	Treg cells	cna_SCN1A	1.06501595629556e-06	-0.0287091804375467	0.17050894472681	-0.168373456791634	0.866364470952269	quantitative
lgg	Treg cells	cna_TP53	0.00214019491585582	0.1883279775907	0.155369917659662	1.21212639117974	0.226094431706364	quantitative
lgg	Treg cells	mutation_ATRX	0.0585398883091833	-0.121611892308622	0.0570178675289303	-2.13287338827461	0.033470883041783	quantitative
lgg	Treg cells	mutation_FAT4	0.027483875035921	0.412872800135426	0.13825054610705	2.98640990405732	0.00297544085745351	quantitative
lgg	Treg cells	mutation_SCN1A	0.0221543086230469	0.644516077777364	0.172691725942364	3.732176942817	0.000213921413621524	quantitative
lgg	Treg cells	mutation_TP53	0.0153410855033989	-0.162572169720387	0.0553044025223339	-2.93958821189208	0.00345415050096436	quantitative
lgg	aDC	cna_IDH1	0.000232438260260174	-0.0192532568058678	0.27212308509912	-0.0707520157610106	0.943625870434982	quantitative
lgg	aDC	mutation_IDH1	0.0783476211911192	-0.474018772311078	0.0743149545185626	-6.37851123481043	4.36221818778455e-10	quantitative
prad	CD8 T cells	cna_PDZD2	0.000882550029596531	-0.10425209321973	0.115720561073217	-0.900895158586108	0.36824802177013	quantitative
prad	CD8 T cells	mutation_PDZD2	0.0434078317630882	-0.669719689929407	0.163952199367646	-4.08484724518779	5.44303672333967e-05	quantitative
prad	Macrophages M2 (%)	cna_SPOP	6.01770414485529e-06	0.0556976445722876	0.237135891354052	0.234876484762609	0.814438510259481	quantitative
prad	Macrophages M2 (%)	mutation_SPOP	0.0486371485915725	0.457821864943265	0.106375967540414	4.30380917352719	2.16798454159061e-05	quantitative
prad	STAT1 19272155	cna_NYNRIN	0.0138002136360569	-0.516099470933796	0.221229471303584	-2.33286943142206	0.020206882192257	quantitative
prad	STAT1 19272155	mutation_NYNRIN	0.0452807328589414	0.929210701646724	0.222869698770675	4.16930029865948	3.83411210840446e-05	quantitative
prad	T cells	cna_SPOP	0.00251745607983957	0.144270298968273	0.208606882152095	0.691589354482973	0.489642248366065	quantitative
prad	T cells	mutation_SPOP	0.0493016183271015	-0.404970078489089	0.0935782381899611	-4.32760956310174	1.95693601309552e-05	quantitative
prad	Th17 cells	cna_SPOP	0.00018798586512671	-0.0985161184492168	0.182061276199371	-0.541115170154767	0.588763810123502	quantitative
prad	Th17 cells	mutation_SPOP	0.0462695965330286	-0.341849732521781	0.0816702368281957	-4.18573210753518	3.5789933932215e-05	quantitative
prad	aDC	cna_NYNRIN	0.022218378755697	-0.814378416385404	0.274034995682696	-2.97180443817609	0.00316014544362939	quantitative
prad	aDC	mutation_NYNRIN	0.0475286834875129	1.18695962910994	0.276066730985476	4.29953882843053	2.20808446600263e-05	quantitative
stad	CD8 T cells	cna_C7orf63	0.00100842499092228	-0.038779041258205	0.0429351592612386	-0.903200126084413	0.367078505471257	quantitative
stad	CD8 T cells	cna_ENOX1	0.00380038391762877	-0.104402394724497	0.0602357710017262	-1.73322915915703	0.0839890523805989	quantitative
stad	CD8 T cells	cna_LRRC47	0.00558219550474756	0.174049044564825	0.101721675301082	1.71103202979762	0.0880149080278108	quantitative
stad	CD8 T cells	cna_OR51B4	0.0247532903261673	0.408530379430801	0.121727851651039	3.35609619236482	0.000882716646467608	quantitative
stad	CD8 T cells	cna_TRIM60	0.00416983464744522	0.19331589883814	0.103453878619064	1.86861915105149	0.0625616347647473	quantitative
stad	CD8 T cells	mutation_C7orf63	0.0740389187676543	-0.573248166359459	0.158466608898575	-3.61746976441175	0.000344050082775599	quantitative
stad	CD8 T cells	mutation_ENOX1	0.0229101935793417	-0.104884076861166	0.149188113222461	-0.703032397123816	0.482531226223646	quantitative
stad	CD8 T cells	mutation_LRRC47	0.035463080462467	-0.793542065282574	0.189419496603348	-4.18933678693213	3.59515111975564e-05	quantitative
stad	CD8 T cells	mutation_OR51B4	0.0490232608161269	-0.83644177128585	0.223917379337743	-3.73549285794477	0.000220672169029991	quantitative
stad	CD8 T cells	mutation_TRIM60	0.00517133706524258	-0.32737274583885	0.215127231402077	-1.52176339417944	0.129025986254167	quantitative
stad	Cytotoxic cells	cna_PIK3CA	0.00105392747045087	-0.0605580799059125	0.126369356549825	-0.479214910634097	0.632095640450032	quantitative
stad	Cytotoxic cells	mutation_PIK3CA	0.0926983366222433	0.783321299050829	0.132101375707418	5.92969827040827	7.49812366002846e-09	quantitative
stad	NK cells	cna_OR51B4	0.0232959132434311	0.444911419800881	0.151287428775775	2.94083535823911	0.00349892618216997	quantitative
stad	NK cells	mutation_OR51B4	0.0595869567223744	-1.19845880529	0.247962427026179	-4.83322743555607	2.04211157943344e-06	quantitative
stad	STAT1 19272155	cna_PIK3CA	0.000763847459030445	0.0761868508108005	0.103899729444305	0.73327285083683	0.46390029162166	quantitative
stad	STAT1 19272155	mutation_PIK3CA	0.126906759628643	0.770743125579888	0.108612543182568	7.09626257700585	7.57579577975978e-12	quantitative
stad	Th1 cells	cna_FAM3B	0.0165500480280424	0.268254351632498	0.121027016657505	2.2164832203675	0.0273237720950581	quantitative
stad	Th1 cells	mutation_FAM3B	0.0710886002275724	1.3661873623033	0.2620915326765	5.21263448823272	3.24815889320635e-07	quantitative
cesc	DC	cna_XKRX	0.00169267395624575	-0.0677505197780365	0.191611557965465	-0.353582636128074	0.723988758004001	quantitative
cesc	DC	mutation_XKRX	0.0835961849601516	1.35620127841286	0.29918347048775	4.53300871268686	9.52596655332922e-06	quantitative
cesc	NK CD56bright cells	cna_KRAS	0.00199234666840179	-0.113510490178844	0.102508333114696	-1.10732939196112	0.269355310389345	quantitative
cesc	NK CD56bright cells	mutation_KRAS	0.0965319441645001	1.48652421029504	0.291716127240125	5.09579029571928	7.44473224375784e-07	quantitative
cesc	Tem cells	cna_SPATC1	0.0599578731204471	-0.247799648722903	0.0653919859106883	-3.78944981211222	0.000194716584128345	quantitative
cesc	Tem cells	mutation_SPATC1	0.0775062458400332	0.814310884080803	0.17940156190623	4.53904010326526	9.28018708350042e-06	quantitative
gbm	DC	cna_PSG1	0.00700716786549833	0.127121677745637	0.0901294339087328	1.41043466304652	0.160875358008131	quantitative
gbm	DC	mutation_PSG1	0.179203897648897	1.8276715116313	0.344190333552628	5.31006054925084	4.79069827601643e-07	quantitative
gbm	Mast cells	cna_GAS2L2	0.00584377466400161	-0.261226656669303	0.172825778489549	-1.51150284958849	0.133164376707584	quantitative
gbm	Mast cells	mutation_GAS2L2	0.135198978327709	-1.1474144817788	0.24723328563417	-4.64101942760498	8.56915787050051e-06	quantitative
gbm	aDC	cna_CRLF2	0.0308570648499777	0.538990748751929	0.280233543083908	1.92336271675566	0.0566904546664387	quantitative
gbm	aDC	mutation_CRLF2	0.130899743941338	-1.83811083038146	0.409856945033377	-4.48476194598038	1.62282361585201e-05	quantitative
ucec	DC	cna_TP53	0.0115230370482599	-0.0874326563604362	0.119616186950544	-0.730943349637003	0.465188339383845	quantitative
ucec	DC	mutation_TP53	0.0487663785075017	0.510738989956181	0.101993894881198	5.00754472168246	7.88740393627899e-07	quantitative
ucec	aDC	cna_PTEN	0.0460716757902018	-0.311016666373877	0.0946356139844048	-3.28646535145987	0.00109302884221123	quantitative
ucec	aDC	cna_TP53	0.0163780247921177	-0.00178969194018203	0.128642985495902	-0.0139120833777528	0.988906219462405	quantitative
ucec	aDC	mutation_PTEN	0.0424555902551295	-0.302360931288796	0.121073461090066	-2.49733449896069	0.0128653800175662	quantitative
ucec	aDC	mutation_TP53	0.0687487152299744	0.747144430021491	0.116875501418786	6.39265218930987	4.04481496130873e-10	quantitative
esca	Eosinophils	cna_MUC6	0.00667505918398529	0.122866512740799	0.0874509047384442	1.40497703378003	0.161991141573479	quantitative
esca	Eosinophils	mutation_MUC6	0.119877677710372	0.620946627531837	0.122298635186253	5.07729809565067	1.0658231007028e-06	quantitative
esca	Tem cells	cna_LTBP1	0.00869996265400881	-0.140516408725029	0.102825240331567	-1.36655560708561	0.173706168254342	quantitative
esca	Tem cells	mutation_LTBP1	0.108348606791161	0.593185102092795	0.131937625917418	4.49595100691051	1.3336500164925e-05	quantitative
esca	pDC	cna_AKAP3	0.00734139473831312	-0.0327626831565703	0.0715630584298144	-0.457815580767867	0.647738711664797	quantitative
esca	pDC	cna_OR2L2	0.0191339948531212	-0.17004830391661	0.0903743147647356	-1.88159992536909	0.0618023793892068	quantitative
esca	pDC	cna_PRKCB	0.000222223757546113	0.00585685087589062	0.118803830333446	0.0492985020723006	0.960746132846466	quantitative
esca	pDC	cna_TRHDE	0.000383655423035746	0.0274908304087711	0.0727847613920589	0.377700357643412	0.706180090528387	quantitative
esca	pDC	mutation_AKAP3	0.0886475571563036	0.450634977950088	0.228891236559647	1.96877339964327	0.0507977521768772	quantitative
esca	pDC	mutation_OR2L2	0.0500367734753376	0.719470412345173	0.23289703246651	3.08922103783624	0.00238675873746135	quantitative
esca	pDC	mutation_PRKCB	0.077677217728061	0.671304049914508	0.169283183111428	3.96556844912724	0.000112429609785469	quantitative
esca	pDC	mutation_TRHDE	0.0411472032312826	0.435645241896685	0.140570226536048	3.09912883141699	0.00231299383950738	quantitative
lusc	Eosinophils	cna_ANKRD45	0.0214009885624121	0.108160232632326	0.0430478248936701	2.51255976113744	0.0123560810035447	quantitative
lusc	Eosinophils	cna_HOXB1	5.72234136363416e-05	0.00658011767825703	0.055951865493046	0.117603186601077	0.906437768458324	quantitative
lusc	Eosinophils	cna_LMAN1	0.000965498920224277	0.0169844453832255	0.0453543089774879	0.374483610623545	0.708231765391142	quantitative
lusc	Eosinophils	mutation_ANKRD45	0.0481408563239815	0.730732185415978	0.20767296087312	3.51866792067565	0.000480630443205338	quantitative
lusc	Eosinophils	mutation_HOXB1	0.0314254665036661	0.643977064569196	0.184100159809127	3.49797124150715	0.00051837009295221	quantitative
lusc	Eosinophils	mutation_LMAN1	0.0195731727201878	0.63438618883136	0.202661130643914	3.13028051711608	0.00186715816985691	quantitative
lusc	Leukocyte Fraction	cna_C2CD5	0.00294832695417506	-0.0924517408188296	0.0716738060013955	-1.28989579285115	0.197784991266396	quantitative
lusc	Leukocyte Fraction	cna_INTS5	7.800072172594e-06	-0.0605709863667013	0.137216124582535	-0.441427613197662	0.659126897486461	quantitative
lusc	Leukocyte Fraction	mutation_C2CD5	0.0529014095255443	-1.18734161838816	0.23819766915432	-4.98469033136896	9.03765221365746e-07	quantitative
lusc	Leukocyte Fraction	mutation_INTS5	0.0445034929750104	-1.24618095914315	0.261896855196287	-4.75828912954742	2.67619128047098e-06	quantitative
lusc	Tem cells	cna_SLC31A1	0.0048144186498482	0.110495668930047	0.0799643323900062	1.38181193574069	0.167750257712585	quantitative
lusc	Tem cells	mutation_SLC31A1	0.0519183368546449	1.66927560052431	0.336756251601035	4.95692535057063	1.0339131629745e-06	quantitative
kirc	IFN 21978456	cna_SOS2	0.0225203343800115	-0.146188309773597	0.0567198573374151	-2.57737442645442	0.0104113269233859	quantitative
kirc	IFN 21978456	mutation_SOS2	0.0600904611501692	-0.915616860746618	0.200041925135376	-4.57712482084436	6.79999126006287e-06	quantitative
kirc	IFN-gamma Response	cna_SOS2	0.034140858159605	-0.184864209552248	0.0540997425449036	-3.41709961741145	0.000708303855904996	quantitative
kirc	IFN-gamma Response	mutation_SOS2	0.0539124995246612	-0.890521762176916	0.195675008036325	-4.55102453355516	7.40101986446392e-06	quantitative
kirc	Interferon 19272155	cna_SOS2	0.014348140835727	-0.114121241465016	0.0570139235463326	-2.00163809761794	0.0461837050282353	quantitative
kirc	Interferon 19272155	mutation_SOS2	0.0591158017225304	-0.907096422039905	0.201079049932767	-4.51114336547345	9.12234355660766e-06	quantitative
kirc	Lymph vessels	cna_ADAM15	0.0012847004241428	-0.0856609890485051	0.120655671833927	-0.709962389222871	0.47829793773879	quantitative
kirc	Lymph vessels	cna_ALPK2	0.00395571984132123	-0.0501571012821032	0.106821012951557	-0.469543396904962	0.639034118275951	quantitative
kirc	Lymph vessels	cna_CPS1	0.00370664624984791	-0.141984195569842	0.0946825452234731	-1.4995815251346	0.134810663130835	quantitative
kirc	Lymph vessels	cna_CTAGE5	0.00177127508816961	-0.0870392427764751	0.0745928074676839	-1.1668583839559	0.244226165783715	quantitative
kirc	Lymph vessels	cna_DCSTAMP	0.00713889884609373	0.106304953628367	0.0919104286691651	1.15661470811996	0.248381681824152	quantitative
kirc	Lymph vessels	cna_DNAH8	0.00292813432826282	-0.10655503605247	0.110626073566532	-0.963200018017322	0.336249620551237	quantitative
kirc	Lymph vessels	cna_FRY	2.14171676980149e-06	-0.0328088316085769	0.11052553704625	-0.296843901286342	0.766798182597234	quantitative
kirc	Lymph vessels	cna_KIAA1551	0.00286577903727109	-0.248150688764706	0.124190285836296	-1.99814894614069	0.0466340915701711	quantitative
kirc	Lymph vessels	cna_LAMB1	0.00146799134394998	0.0697517066004494	0.18996246672564	0.367186780645414	0.713747500046895	quantitative
kirc	Lymph vessels	cna_MYO18B	0.0035286980056755	0.166287668399259	0.143118465853623	1.161888281903	0.246236201047328	quantitative
kirc	Lymph vessels	cna_OCA2	0.00164244141651069	-0.00655167740176289	0.151417035940751	-0.0432690903045186	0.965516807253922	quantitative
kirc	Lymph vessels	cna_TEK	0.00169559363060999	-0.0306070133557395	0.100575943546451	-0.304317436918736	0.761104315923069	quantitative
kirc	Lymph vessels	cna_UBE3C	0.000247974678691345	-0.0201250973348143	0.180434131577883	-0.111537086463752	0.911267616111907	quantitative
kirc	Lymph vessels	mutation_ADAM15	0.0358319335760428	0.15519576410177	0.265053411450595	0.585526378447304	0.558649193995515	quantitative
kirc	Lymph vessels	mutation_ALPK2	0.0274282145960502	0.18399300745433	0.233994886206698	0.786312087571865	0.432326712521342	quantitative
kirc	Lymph vessels	mutation_CPS1	0.0196794064811601	0.265674177870777	0.257615171724944	1.03128311928165	0.303267374223654	quantitative
kirc	Lymph vessels	mutation_CTAGE5	0.0176740630292247	0.229124891536354	0.260666857591832	0.878995103762411	0.38013166310986	quantitative
kirc	Lymph vessels	mutation_DCSTAMP	0.0123955921688293	0.248466268046788	0.279377621418772	0.889356372872652	0.374548715690212	quantitative
kirc	Lymph vessels	mutation_DNAH8	0.0205203089970124	0.476096216972613	0.219857685893073	2.16547452065952	0.0311664936594336	quantitative
kirc	Lymph vessels	mutation_FRY	0.0113317971433586	0.373770088940177	0.230716819069872	1.62003832424103	0.106310906428551	quantitative
kirc	Lymph vessels	mutation_KIAA1551	0.00352540832860265	0.204571392629694	0.279995645558877	0.730623478880769	0.465599012204813	quantitative
kirc	Lymph vessels	mutation_LAMB1	0.00749345269191714	0.330626519355139	0.233353240999366	1.4168499136296	0.157600155059531	quantitative
kirc	Lymph vessels	mutation_MYO18B	0.00830547507886648	0.371881972913219	0.234076819095638	1.58871764555754	0.113213758494667	quantitative
kirc	Lymph vessels	mutation_OCA2	0.00360342849086713	0.268598506944786	0.243343007048843	1.10378559960374	0.270601192757268	quantitative
kirc	Lymph vessels	mutation_TEK	4.79395265265138e-05	0.0232511682162623	0.303425534571025	0.0766289107775133	0.938971597969006	quantitative
kirc	Lymph vessels	mutation_UBE3C	0.00294902811217689	0.291796031889882	0.28028229017333	1.04107909104579	0.298705990158545	quantitative
kirc	MHC I 19272155	cna_BAP1	0.0825059562637097	-0.516835561694243	0.101439983295824	-5.09498863172149	6.03149918835495e-07	quantitative
kirc	MHC I 19272155	mutation_BAP1	0.0542457114695852	0.562501254477623	0.125385274887306	4.48618272746294	1.01856951067108e-05	quantitative
kirc	Mast cells	cna_DOCK4	0.00975688447831416	-0.125248376286469	0.0840995002159586	-1.48928799772703	0.137441462069597	quantitative
kirc	Mast cells	cna_DSCAM	0.00170666455549144	-0.00189787832477513	0.0986578941448791	-0.0192369636634257	0.984664607418787	quantitative
kirc	Mast cells	cna_FLAD1	0.0406826608027368	-0.414223292782622	0.118681159172382	-3.49021947267107	0.000553567729573545	quantitative
kirc	Mast cells	cna_MAN2C1	0.0275900406144399	0.418808998464465	0.171584561195575	2.44083148009511	0.0152203035693436	quantitative
kirc	Mast cells	cna_NF2	0.0164661362039672	0.200290206741463	0.132718795709085	1.50913218938855	0.13229681855068	quantitative
kirc	Mast cells	mutation_DOCK4	0.0321522866799809	-0.464545367284363	0.263053527662322	-1.76597277144556	0.0783975404237351	quantitative
kirc	Mast cells	mutation_DSCAM	0.0373055457690238	-0.440464728695918	0.19747088926395	-2.2305299294377	0.0264370636973778	quantitative
kirc	Mast cells	mutation_FLAD1	0.0267831149105709	-0.845012350235588	0.355150547424654	-2.3793074693623	0.0179581121699767	quantitative
kirc	Mast cells	mutation_MAN2C1	0.0243178922571446	-0.760703534732474	0.235373425055121	-3.23190068952912	0.00136377824407702	quantitative
kirc	Mast cells	mutation_NF2	0.00371769151773754	-0.349270343132092	0.274466147187176	-1.27254434367056	0.204145850144463	quantitative
kirc	Neutrophils	cna_PBRM1	0.130377088144717	-0.394146482083596	0.0657703078150506	-5.99277234937011	5.68813216808221e-09	quantitative
kirc	Neutrophils	cna_PLEC	0.00700670539754657	-0.12339978105115	0.0767421421190225	-1.60797936627523	0.108851125421798	quantitative
kirc	Neutrophils	mutation_PBRM1	0.0897504152086595	0.329221065459752	0.0532312791691376	6.18472955372126	1.94852985353598e-09	quantitative
kirc	Neutrophils	mutation_PLEC	0.0562917293207539	-0.809976977654766	0.162278159274349	-4.99128768330068	9.98952056666057e-07	quantitative
kirc	Treg cells	cna_EP400	0.016914113964744	0.416020154576092	0.166250604206164	2.50236777521839	0.0128446886456563	quantitative
kirc	Treg cells	mutation_EP400	0.0486810666797193	1.35888583544627	0.323797916848012	4.19670962887671	3.52943735502799e-05	quantitative
pcpg	IFN 21978456	cna_HRAS	0.0236963192389995	0.0673407399446251	0.178795346300591	0.376635865183045	0.706991040541811	quantitative
pcpg	IFN 21978456	cna_RET	0.00100420076179153	0.420701371798586	0.408696333024868	1.02937398210761	0.305006266227183	quantitative
pcpg	IFN 21978456	mutation_HRAS	0.0639034695866967	0.811153185950663	0.219618188491832	3.69346997860713	0.00031194710562654	quantitative
pcpg	IFN 21978456	mutation_RET	0.0572279910193253	1.07404545125253	0.337112256116589	3.18601721463688	0.00176417842997601	quantitative
pcpg	Interferon 19272155	cna_HRAS	0.0208285757902434	0.0558101530640143	0.174819662001174	0.319244142364487	0.749997698481872	quantitative
pcpg	Interferon 19272155	cna_RET	0.00105603378888156	0.402975025340617	0.399608581984053	1.00842435199927	0.314919142635597	quantitative
pcpg	Interferon 19272155	mutation_HRAS	0.0582376929045996	0.753589357459004	0.214734769533123	3.50939607543511	0.000597503802879452	quantitative
pcpg	Interferon 19272155	mutation_RET	0.0529714949548591	1.0048780884759	0.32961624499821	3.04863035036807	0.00273001481805735	quantitative
pcpg	Interferon Cluster 21214954	cna_HRAS	0.0239212437213199	0.106783349769039	0.183556198859288	0.581747445374471	0.56163396353867	quantitative
pcpg	Interferon Cluster 21214954	cna_RET	7.29894668719958e-06	0.209526633222896	0.419578847715941	0.499373679973371	0.618267835481518	quantitative
pcpg	Interferon Cluster 21214954	mutation_HRAS	0.0468700800499104	0.706739525075539	0.225466046594693	3.13457186015242	0.00208096775112851	quantitative
pcpg	Interferon Cluster 21214954	mutation_RET	0.0523269813682232	1.03353779470078	0.346088674017324	2.98633810434676	0.00331217302705689	quantitative
pcpg	aDC	cna_HRAS	0.0264671852186056	0.121910393714064	0.127604276575498	0.955378589070521	0.340944175131419	quantitative
pcpg	aDC	mutation_HRAS	0.0714260581122045	0.551688240886904	0.157406827906454	3.50485584535614	0.000604764830196706	quantitative
lihc	IFN-gamma Response	cna_JAK1	0.0342296480512024	0.397279959797114	0.096678249275848	4.10930031080281	5.01862919639805e-05	quantitative
lihc	IFN-gamma Response	cna_SPATA20	0.0605244549755657	-0.450252665851508	0.0913685726512888	-4.92787238309952	1.32157731380496e-06	quantitative
lihc	IFN-gamma Response	mutation_JAK1	0.054636752439799	0.838427840316937	0.257868205451916	3.25138121951711	0.00126776003263946	quantitative
lihc	IFN-gamma Response	mutation_SPATA20	0.0229491701902194	1.01725467118592	0.33014518908077	3.08123427155879	0.00223597712971777	quantitative
lihc	Interferon Cluster 21214954	cna_DENND5B	0.00273584438332202	-0.0392877584436457	0.105505287145737	-0.372377152903972	0.709873241960899	quantitative
lihc	Interferon Cluster 21214954	cna_JAK1	0.0391591841637691	0.359456944836166	0.097530093757539	3.68560032075618	0.000270389712536375	quantitative
lihc	Interferon Cluster 21214954	mutation_DENND5B	0.0588577614171682	1.14800949831365	0.273733728892779	4.1938912787884	3.6075477844433e-05	quantitative
lihc	Interferon Cluster 21214954	mutation_JAK1	0.0439921785034513	0.9793709396727	0.245279884145878	3.99287101379348	8.20331087729372e-05	quantitative
lihc	Macrophages	cna_CTNNB1	0.000142694963289866	0.0180328324238182	0.102889542833749	0.175263996001577	0.860988877905333	quantitative
lihc	Macrophages	mutation_CTNNB1	0.0796837057598904	-0.416099125455375	0.080605479767741	-5.16216920554701	4.41829999070964e-07	quantitative
lihc	Mast cells	cna_CTNNB1	0.0096627551285783	-0.196728759421056	0.138002056699397	-1.42554947459646	0.15502438463752	quantitative
lihc	Mast cells	mutation_CTNNB1	0.0668518472182714	-0.508760346089399	0.10811324147065	-4.70580975252244	3.84558561674766e-06	quantitative
lihc	Neutrophils (%)	cna_CTNNB1	0.0107789040478475	-0.597385139073318	0.386097085138402	-1.5472407383215	0.121805205877466	binary_by_zeros
lihc	Neutrophils (%)	mutation_CTNNB1	0.0724364113266282	-1.53804045330231	0.332194000858258	-4.62994650514043	3.65760213210265e-06	binary_by_zeros
lihc	T helper cells	cna_CFTR	0.0114507020668916	-0.107547624461162	0.0417763371265423	-2.57436701871196	0.0105284578546416	quantitative
lihc	T helper cells	cna_LCP2	0.0246593943463201	-0.155128104905642	0.0516455071263979	-3.0037095874764	0.00289492342092772	quantitative
lihc	T helper cells	cna_LRRIQ3	0.0026102889904894	0.040142594390765	0.0584086864267853	0.68727096681216	0.492450114854061	quantitative
lihc	T helper cells	cna_OR8B4	0.000473691633753912	-0.00724494647196221	0.0620682819155335	-0.11672542316898	0.907156799702073	quantitative
lihc	T helper cells	cna_PTPRH	0.000877641238119123	0.0258184987773814	0.0647126253657444	0.398971586015244	0.690201818231284	quantitative
lihc	T helper cells	mutation_CFTR	0.0485591142781539	0.733286462974095	0.175578408114921	4.17640455251274	3.90027392100787e-05	quantitative
lihc	T helper cells	mutation_LCP2	0.0625998379851726	0.643015906669536	0.180061945215163	3.57108164027203	0.000414746745091368	quantitative
lihc	T helper cells	mutation_LRRIQ3	0.0493915528943259	0.736728202463407	0.18939940770204	3.8898125997438	0.000123937078546652	quantitative
lihc	T helper cells	mutation_OR8B4	0.0284727326925913	0.591819809139057	0.193154181469838	3.06397616989448	0.00238525139395201	quantitative
lihc	T helper cells	mutation_PTPRH	0.0168217028599892	0.440007147547201	0.167843700921715	2.62152910791945	0.00920608370870623	quantitative
lihc	TGF-beta Response	cna_CTNNB1	0.0333249632407749	-0.373517031462078	0.121127910894548	-3.0836578349581	0.00221728310477422	quantitative
lihc	TGF-beta Response	mutation_CTNNB1	0.0789096270543808	-0.505347488264656	0.091591975612109	-5.51737731266762	6.9650920191076e-08	quantitative
lihc	TGFB PCA 17349583	cna_CTNNB1	0.0231325965529525	-0.255169673477829	0.103916527119137	-2.45552541594549	0.0146274688774408	quantitative
lihc	TGFB PCA 17349583	mutation_CTNNB1	0.0729631577528337	-0.411930794016579	0.0814100373423761	-5.05995092821507	7.27160853622011e-07	quantitative
lihc	TGFB score 21050467	cna_CTNNB1	0.031764756221069	-0.372730935657723	0.125629641606896	-2.96690280168134	0.00324691228906688	quantitative
lihc	TGFB score 21050467	mutation_CTNNB1	0.0713411247058113	-0.495603834151919	0.0984204736057168	-5.03557660306902	8.17953012132342e-07	quantitative
lihc	Th2 cells	cna_CTNNB1	0.00218945778194716	-0.0502937562802535	0.0867580354732256	-0.579701419078059	0.562548188858127	quantitative
lihc	Th2 cells	cna_TP53	0.0462931819732	-0.0960133180092254	0.0552910041449976	-1.73650884974771	0.0834936450163474	quantitative
lihc	Th2 cells	mutation_CTNNB1	0.0574675838237842	-0.259500415490108	0.0690234964669793	-3.75959533742618	0.000204313365352095	quantitative
lihc	Th2 cells	mutation_TP53	0.0423464412857919	0.274088505360244	0.0696308051992121	3.93631101315119	0.000102762532434678	quantitative
lihc	Treg cells	cna_PCDHGC3	0.000345507251199882	-0.0124899246538387	0.13032462481772	-0.0958370275096353	0.923713153504577	quantitative
lihc	Treg cells	mutation_PCDHGC3	0.0573684802257736	1.96806213505466	0.445632295071863	4.41633642089897	1.39717077304093e-05	quantitative
luad	Leukocyte Fraction	cna_SLC8A3	0.000423318911874727	0.0255642027103626	0.0756433269233421	0.337957143744744	0.735552389663305	quantitative
luad	Leukocyte Fraction	mutation_SLC8A3	0.0477187557154443	-0.624054378875069	0.12924454657349	-4.82847745162092	1.88600691144276e-06	quantitative
luad	MHC2 21978456	cna_KEAP1	0.0368159812478072	0.355606616374221	0.114930068300775	3.09411298219703	0.00211338699804789	quantitative
luad	MHC2 21978456	mutation_KEAP1	0.0578486249287933	-0.581701222088271	0.109762715412206	-5.2996249218483	1.92654613798556e-07	quantitative
luad	Macrophages	cna_KEAP1	0.0461904007594069	0.382611757816011	0.107012957481762	3.57537784974515	0.000392708527470704	quantitative
luad	Macrophages	mutation_KEAP1	0.0547079271459913	-0.520125910121612	0.102201564578814	-5.08921670881575	5.5547298282099e-07	quantitative
luad	NK cells	cna_KEAP1	0.0858270989093402	0.331446278148805	0.0636162038087193	5.21009205681929	3.03607634449692e-07	quantitative
luad	NK cells	mutation_KEAP1	0.0722392142578257	-0.363725549163304	0.0607559655841104	-5.98666395417192	4.78629380524588e-09	quantitative
luad	STAT1 19272155	cna_TP53	0.0304574925708329	-0.200900002526243	0.0863834761111998	-2.32567629331827	0.0205376012198893	quantitative
luad	STAT1 19272155	mutation_TP53	0.0706305250314983	0.406667105096998	0.0711364585977328	5.7167184466779	2.13344697280965e-08	quantitative
luad	T Cells CD8 (%)	cna_SPTA1	0.00112125167831365	-0.0539535969375887	0.0649345642614982	-0.830891799324501	0.406532923564531	quantitative
luad	T Cells CD8 (%)	mutation_SPTA1	0.0908828337381041	0.489402788698378	0.0767593417344762	6.37580752569905	5.04941954729887e-10	quantitative
luad	TGF-beta Response	cna_KEAP1	0.0208454833894965	0.196931254976468	0.0945989358894228	2.08174915631886	0.0379703732159628	quantitative
luad	TGF-beta Response	mutation_KEAP1	0.0557251381772088	-0.459014983799564	0.0891791131682084	-5.14711312427807	4.07103698556095e-07	quantitative
luad	TGFB PCA 17349583	cna_KLHL20	0.0119522053283127	-0.152681149263353	0.0712315653215366	-2.14344790226294	0.0326827014454139	quantitative
luad	TGFB PCA 17349583	mutation_KLHL20	0.0555894493215581	1.01560482995014	0.203538577376841	4.98974122271572	9.05329251581512e-07	quantitative
luad	TGFB score 21050467	cna_KEAP1	0.0223214322982627	0.201670714412587	0.0964668592323801	2.09056992232722	0.0372005154285985	quantitative
luad	TGFB score 21050467	mutation_KEAP1	0.0585473850467577	-0.47310071029407	0.0921296278091716	-5.13516359008858	4.42107201862212e-07	quantitative
luad	Tem cells	cna_KEAP1	0.0237119285743578	0.213345419020656	0.0988640917704175	2.15796671167614	0.0315279966553515	quantitative
luad	Tem cells	mutation_KEAP1	0.0624954231944435	-0.502288121240281	0.0944190787486844	-5.31977358704403	1.73760709129456e-07	quantitative
luad	Tfh cells	cna_KEAP1	0.0404017837359112	0.255808982462368	0.0768802461411807	3.32736945186944	0.000958265520220724	quantitative
luad	Tfh cells	mutation_KEAP1	0.0643875905761285	-0.422440895413481	0.0734236453765151	-5.75347210353303	1.74623760552142e-08	quantitative
luad	Th2 cells	cna_TP53	0.00544477611072146	0.00357301087615129	0.0681365850123894	0.0524389485546069	0.958205249638753	quantitative
luad	Th2 cells	mutation_TP53	0.102159917988817	0.398574125794577	0.0561102143248472	7.10341478089982	5.64860401598132e-12	quantitative
coadread	MHC I 19272155	cna_FARSB	0.0147091328606852	-0.368121205804905	0.131198817398002	-2.80582716449479	0.0052274769692029	quantitative
coadread	MHC I 19272155	cna_GPR34	0.00733803034547346	-0.131253878702438	0.140984407265037	-0.930981526600272	0.352342082824997	quantitative
coadread	MHC I 19272155	cna_SH2D4B	0.000574803299483808	0.0386276759702206	0.0749614245572209	0.515300718981596	0.606585689737898	quantitative
coadread	MHC I 19272155	mutation_FARSB	0.0676859620512173	-0.658854606593098	0.233291286058428	-2.82417152275498	0.00494220043397246	quantitative
coadread	MHC I 19272155	mutation_GPR34	0.0243720556393027	-1.14348496600899	0.377507389138373	-3.02903995765193	0.00258869253301081	quantitative
coadread	MHC I 19272155	mutation_SH2D4B	0.0391881365491172	-1.67605501710138	0.357308445223431	-4.69077918394375	3.57532732437197e-06	quantitative
coadread	MHC1 21978456	cna_FARSB	0.0149148743962622	-0.385363597002507	0.127734630535626	-3.01690775153593	0.00269189349021846	quantitative
coadread	MHC1 21978456	cna_SH2D4B	0.000474367344247384	0.0256273340029496	0.0743864532190375	0.344516143651689	0.730611929880504	quantitative
coadread	MHC1 21978456	mutation_FARSB	0.0683273179546462	-0.928606348223857	0.212617165019111	-4.36750413890803	1.54662226991702e-05	quantitative
coadread	MHC1 21978456	mutation_SH2D4B	0.0479962992998051	-1.78771697297884	0.347816264153803	-5.13983144902136	4.03727359977627e-07	quantitative
coadread	Tcm cells	cna_TP53	0.00350607344785772	0.288740449394805	0.0951821840930091	3.0335556191131	0.00254985446365833	quantitative
coadread	Tcm cells	mutation_TP53	0.0443663663360154	0.425404109382526	0.0876767624114851	4.85195960345818	1.66249472110227e-06	quantitative
coadread	Tem cells	cna_TP53	0.00835924809802263	0.418455143689026	0.10527228490372	3.9749792081718	8.13820075403349e-05	quantitative
coadread	Tem cells	mutation_TP53	0.0543591920656935	0.52899203462345	0.0969712262853567	5.45514432360366	7.903239953198e-08	quantitative
coadread	pDC	cna_TP53	0.00253728148970331	0.302699389145714	0.102609916980213	2.95000130644377	0.00333529813705568	quantitative
coadread	pDC	mutation_TP53	0.0500270200470953	0.486500206247118	0.0945187946448593	5.14712664370163	3.88535822334354e-07	quantitative
blca	Macrophages	cna_FGFR3	0.0535030090465564	-0.290137599065711	0.0769306053155185	-3.77141968239763	0.000193632111251502	quantitative
blca	Macrophages	mutation_FGFR3	0.0611423663946535	-0.713069290215134	0.14681147476474	-4.85704057777366	1.87539061753906e-06	quantitative
blca	Macrophages M2 (%)	cna_CYP2C9	0.00279034421870353	0.156211854965096	0.129395569144454	1.20724268997731	0.228247302536167	quantitative
blca	Macrophages M2 (%)	cna_ENPP3	0.00302886908879203	0.091808571599819	0.117109310034654	0.783956216398607	0.433656765821764	quantitative
blca	Macrophages M2 (%)	mutation_CYP2C9	0.0623836087113669	1.42881290983515	0.510002185064795	2.80158193764135	0.00540090009143743	quantitative
blca	Macrophages M2 (%)	mutation_ENPP3	0.0302592791961988	1.51925810032718	0.462011546464263	3.28835526288021	0.0011221093943986	quantitative
blca	Stromal Fraction	cna_FGFR3	0.0366422663384961	-0.254495890780343	0.0872240924892195	-2.91772471936922	0.00377708387552245	quantitative
blca	Stromal Fraction	mutation_FGFR3	0.0671261045879053	-0.851908965658756	0.168092863004632	-5.06808528590106	6.8308167594366e-07	quantitative
blca	Th2 cells	cna_RB1	0.0895766096332397	-0.208606695820112	0.0491220626900752	-4.24670065539123	2.85887783271209e-05	quantitative
blca	Th2 cells	cna_TP53	0.0203191017377591	0.156049438921848	0.0619076502644038	2.52068101850693	0.0122064016502253	quantitative
blca	Th2 cells	mutation_RB1	0.0652133220596465	0.351478248448121	0.0811512143002706	4.33115205334579	1.99633849032565e-05	quantitative
blca	Th2 cells	mutation_TP53	0.0286600391092177	0.215155139363202	0.062648020342393	3.43434857458073	0.000673502064246938	quantitative
kirp	Macrophages M2 (%)	cna_KIAA1217	0.00804629019994501	-0.282715581442302	0.273636809163207	-1.03317818354504	0.302569225189665	quantitative
kirp	Macrophages M2 (%)	mutation_KIAA1217	0.0768655939460217	-1.73158779108895	0.365915765638339	-4.73220329293055	3.8114906728545e-06	quantitative
kirp	TGF-beta Response	cna_TULP4	8.70841128008944e-06	0.00455852636244086	0.127206126453298	0.0358357454121086	0.971441477267225	quantitative
kirp	TGF-beta Response	mutation_TULP4	0.0763564268569599	1.25551624143041	0.260615636711898	4.81750157922542	2.50175379080846e-06	quantitative
kirp	TGFB PCA 17349583	cna_FDXR	0.00917693692958967	-0.162997695945793	0.0927742286044215	-1.75692860396389	0.0802267659472742	quantitative
kirp	TGFB PCA 17349583	cna_TULP4	0.000579585992178847	0.0722903176583578	0.161902397483386	0.446505541499322	0.655641542955404	quantitative
kirp	TGFB PCA 17349583	mutation_FDXR	0.0618082714265883	1.32061336499059	0.309843594025362	4.26219354040442	2.92764630710695e-05	quantitative
kirp	TGFB PCA 17349583	mutation_TULP4	0.0667957452896877	1.36766722596061	0.310986127910943	4.3978399780979	1.6548916603455e-05	quantitative
kirp	TGFB score 21050467	cna_TULP4	4.57849860335183e-05	0.0274206831480021	0.129845981711726	0.211178526948023	0.83292867526516	quantitative
kirp	TGFB score 21050467	mutation_TULP4	0.0814834108922317	1.23315324964928	0.256083278328281	4.81543839058662	2.61365277218229e-06	quantitative
tgct	Plasma Cells (%)	cna_KIT	0.00115590590027249	0.173683592513182	0.328393300070217	0.528888964774998	0.59688247757626	binary_by_median
tgct	Plasma Cells (%)	mutation_KIT	0.0887154406978032	-1.82691576182813	0.592354076288701	-3.08416171164784	0.00204126608118395	binary_by_median
tgct	T Cells CD4 Memory Activated (%)	cna_KRAS	0.000984890978766857	0.0507117212057618	0.216389908846767	0.23435344779258	0.81471059563021	binary_by_zeros
tgct	T Cells CD4 Memory Activated (%)	mutation_KRAS	0.108174903805607	2.29003708131467	0.725243436415033	3.15761159126734	0.00159067342240563	binary_by_zeros
tgct	T Cells CD8 (%)	cna_KIT	0.00425269089066617	-0.0543943356569776	0.0880714252999307	-0.617616161788408	0.538028629278529	quantitative
tgct	T Cells CD8 (%)	mutation_KIT	0.0747673180054103	-0.516557201620053	0.163593729151239	-3.15756113819317	0.00202409920475453	quantitative
tgct	T Cells Follicular Helper (%)	cna_KIT	0.00555897357308906	-0.072282780729449	0.101919829443774	-0.709212143740148	0.479603714841355	quantitative
tgct	T Cells Follicular Helper (%)	mutation_KIT	0.0820108564985115	-0.617490371811708	0.189317305997753	-3.26166891377082	0.00145151524204849	quantitative
sarc	Tgd cells	cna_SLIT3	4.2407566827079e-08	-0.0365904262421692	0.0658310485949037	-0.555823232701808	0.579029662621445	quantitative
sarc	Tgd cells	mutation_SLIT3	0.117300801909437	-1.21883645912025	0.247248137112346	-4.92960826057276	1.87794008774222e-06	quantitative
sarc	Th17 cells	cna_CEP290	0.000356449224848443	0.0771490195074609	0.0463937226236704	1.6629193594415	0.0980883675339512	quantitative
sarc	Th17 cells	mutation_CEP290	0.0991804292710886	-1.08310618114987	0.237802188083497	-4.55465187212476	9.70876134625268e-06	quantitative
