# Supplementary material for: Genome-wide analyses reveal the contribution of somatic variants to the immune landscape of multiple cancer types
Source: PLoS Genet. 2024 Jan 19;20(1):e1011134. doi: 10.1371/journal.pgen.1011134 (PMC10829993; doi:10.1371/journal.pgen.1011134)
Supplement: S6 Table — The analyses include somatic mutations in both coding and non-coding regions. (CSV) [file pgen.1011134.s006.csv]

trait	cancer	type	rn	x	pvalue	adjPvalue	qval	gclambda	analyze_type
B Cells Memory (%)	thca	mutation1	mutation1	BRAF	0.000164618706841509	0.000164618706841509	0.0179434390457245	0.529224602314473	binary_by_zeros
B cells	brca	mutation1	mutation1	GATA3	2.21155104555973e-06	4.22060668142283e-06	0.0133652544911723	1.05859324080727	quantitative
B cells	brca	mutation1	mutation1	KRT31	5.8740554962696e-07	1.20326488795764e-06	0.00571550821779879	1.05859324080727	quantitative
B cells	brca	mutation1	mutation1	TP53	5.19732486727857e-27	1.31832233203861e-25	1.25240621543668e-21	1.05859324080727	quantitative
B cells	hnsc	mutation1	mutation1	TP53	6.19506231304266e-15	6.19506231304266e-15	5.02171751095238e-11	0.977803438365232	quantitative
B cells	ov	mutation1	mutation1	CHPF2	5.59776400061968e-05	5.59776400061968e-05	0.0186405541220635	0.707088902456268	quantitative
B cells	ov	mutation1	mutation1	CHRM2	4.32723340098549e-05	4.32723340098549e-05	0.0186405541220635	0.707088902456268	quantitative
B cells	ov	mutation1	mutation1	CNTNAP1	1.36806538875661e-05	1.36806538875661e-05	0.0171868783148962	0.707088902456268	quantitative
B cells	ov	mutation1	mutation1	MAP1A	2.42757088648274e-05	2.42757088648274e-05	0.0181885748669719	0.707088902456268	quantitative
B cells	ov	mutation1	mutation1	MYBPC1	4.98813210751659e-05	4.98813210751659e-05	0.0186405541220635	0.707088902456268	quantitative
B cells	ov	mutation1	mutation1	NLRP8	3.318010210187e-05	3.318010210187e-05	0.0186405541220635	0.707088902456268	quantitative
B cells	ov	mutation1	mutation1	PXDN	4.42567351101955e-05	4.42567351101955e-05	0.0186405541220635	0.707088902456268	quantitative
B cells	ov	mutation1	mutation1	SERPINA9	0.000129519809939164	0.000129519809939164	0.0388170870387674	0.707088902456268	quantitative
B cells	ov	mutation1	mutation1	STAG2	1.72040823972935e-05	1.72040823972935e-05	0.0171868783148962	0.707088902456268	quantitative
B cells	ov	mutation1	mutation1	TEX15	1.64267092592009e-05	1.64267092592009e-05	0.0171868783148962	0.707088902456268	quantitative
B cells	paad	mutation1	mutation1	KRAS	7.47442742429535e-05	7.47442742429535e-05	0.019209278480439	0.728415575227045	quantitative
B cells	ucec	mutation1	mutation1	KLF13	2.43526178780922e-06	2.43526178780922e-06	0.0479649161726904	0.905435556851213	quantitative
BCR Richness	brca	mutation1	mutation1	TP53	5.49690523945619e-13	8.12431853748473e-11	7.7148528831955e-07	1.23186815448591	quantitative
BCR Shannon	brca	mutation1	mutation1	TP53	1.2399719852388e-09	1.2399719852388e-09	1.17747739718276e-05	0.657481437453494	binary_by_median
CD8 T cells	brca	mutation1	mutation1	CDH1	1.31807102543178e-15	1.83409470414659e-10	1.74238996893926e-06	1.5721669616017	quantitative
CD8 T cells	brca	mutation1	mutation1	TP53	3.19597136935442e-09	2.33105508589127e-06	0.0110725116579835	1.5721669616017	quantitative
CD8 T cells	hnsc	mutation1	mutation1	KRTAP10-10	1.5449639226679e-06	1.03695072538468e-05	0.0280184085998941	1.18768960455478	quantitative
CD8 T cells	hnsc	mutation1	mutation1	SSSCA1	8.65182289777707e-07	6.34378284145697e-06	0.0257113518564251	1.18768960455478	quantitative
CD8 T cells	hnsc	mutation1	mutation1	TP53	7.88735501923123e-10	1.69471203383551e-08	0.000137373357462706	1.18768960455478	quantitative
CD8 T cells	lgg	mutation1	mutation1	IDH1	8.71618662422275e-11	8.71618662422275e-11	1.01369250439711e-07	0.797956831415443	quantitative
CD8 T cells	stad	mutation1	mutation1	AQP10	5.94187123505061e-06	9.49644784575695e-06	0.0424339562294433	1.04572671678747	quantitative
CD8 T cells	stad	mutation1	mutation1	OR51B4	2.30139617661734e-07	4.21871750243286e-07	0.00578597105458666	1.04572671678747	quantitative
CD8 T cells	stad	mutation1	mutation1	SDHAP2	9.888498150807e-06	1.54699074843031e-05	0.0424339562294433	1.04572671678747	quantitative
CD8 T cells	stad	mutation1	mutation1	SHISA5	9.64700528497857e-06	1.51077581977459e-05	0.0424339562294433	1.04572671678747	quantitative
CD8 T cells	stad	mutation1	mutation1	TRIM60	8.55273999040754e-07	1.48316816651808e-06	0.0101708257018978	1.04572671678747	quantitative
CD8 T cells	ucec	mutation1	mutation1	COLCA1	5.75657097752546e-07	5.75657097752546e-07	0.0113381421973341	0.998298019057398	quantitative
Cytotoxic cells	hnsc	mutation1	mutation1	TP53	2.89647537277827e-10	1.63439543643158e-08	0.000132484094077144	1.24639127784919	quantitative
Cytotoxic cells	paad	mutation1	mutation1	KRAS	9.73813212276206e-05	9.73813212276206e-05	0.0250269995554985	0.774320354344492	quantitative
Cytotoxic cells	stad	mutation1	mutation1	PIK3CA	3.30615456292556e-08	9.42190799959818e-07	0.0129221468214489	1.26936189058124	quantitative
DC	lgg	mutation1	mutation1	ATRX	1.01920357141909e-10	1.01920357141909e-10	5.92666876780201e-08	0.88661252148102	quantitative
DC	lgg	mutation1	mutation1	CIC	3.35728023414854e-07	3.35728023414854e-07	0.000130150563743825	0.88661252148102	quantitative
DC	lgg	mutation1	mutation1	TP53	2.69836389091989e-13	2.69836389091989e-13	3.13819720513983e-10	0.88661252148102	quantitative
DC	lihc	mutation1	mutation1	ZNF28	8.98004795329752e-06	8.98004795329752e-06	0.0154501725036484	0.909454741546483	quantitative
DC	lihc	mutation1	mutation1	ZNF582	4.76725727679685e-06	4.76725727679685e-06	0.0154501725036484	0.909454741546483	quantitative
DC	thca	mutation1	mutation1	BRAF	5.36839007132967e-23	2.16707384687614e-16	2.36211049309499e-14	1.44572820690527	quantitative
DC	thca	mutation1	mutation1	HRAS	4.76171950677853e-06	0.000141828712753336	0.00515310989670454	1.44572820690527	quantitative
DC	thca	mutation1	mutation1	NRAS	8.48517390246248e-11	6.69932812637086e-08	3.65113382887212e-06	1.44572820690527	quantitative
DC	ucec	mutation1	mutation1	TP53	5.91895456957223e-07	6.54409189948747e-07	0.0128892434052305	1.00782152777297	quantitative
Dendritic Cells (%)	thca	mutation1	mutation1	BRAF	7.66433459945081e-07	7.66433459945081e-07	8.35412471340138e-05	0.858059138282421	binary_by_median
Dendritic Cells Resting (%)	thca	mutation1	mutation1	BRAF	2.30684428026392e-07	2.30684428026392e-07	2.51446026548767e-05	0.588425037899862	binary_by_zeros
Eosinophils	brca	mutation1	mutation1	CDH1	1.38612536335943e-08	3.99698902910436e-08	0.000189856978882457	1.06818295331145	quantitative
Eosinophils	brca	mutation1	mutation1	TP53	1.29094083495252e-56	4.06988060741354e-53	3.86638657704286e-49	1.06818295331145	quantitative
Eosinophils	esca	mutation1	mutation1	MUC6	1.06582310070278e-06	1.7706450627554e-06	0.0043752639500686	1.04276624748942	quantitative
Eosinophils	lgg	mutation1	mutation1	ARHGEF6	1.31043118770589e-05	1.84193302917632e-05	0.00357028018822011	1.03538308728377	quantitative
Eosinophils	lgg	mutation1	mutation1	C20orf26	0.000477446986003408	0.000597173080361566	0.0423313514781037	1.03538308728377	quantitative
Eosinophils	lgg	mutation1	mutation1	CACNA1D	0.000395223951312473	0.000497343839158818	0.0385607256627803	1.03538308728377	quantitative
Eosinophils	lgg	mutation1	mutation1	CELSR3	0.000293415743035655	0.000372788168418823	0.0309680457050779	1.03538308728377	quantitative
Eosinophils	lgg	mutation1	mutation1	DMXL1	0.000133890729939017	0.000174477084009899	0.0156089883618086	1.03538308728377	quantitative
Eosinophils	lgg	mutation1	mutation1	FBN2	4.72748791406564e-05	6.37235787994837e-05	0.00741105221437995	1.03538308728377	quantitative
Eosinophils	lgg	mutation1	mutation1	H3F3A	0.000555616274001567	0.000691569800588109	0.0423313514781037	1.03538308728377	quantitative
Eosinophils	lgg	mutation1	mutation1	IDH1	1.74985964775582e-22	9.04924753168821e-22	1.05242748793534e-18	1.03538308728377	quantitative
Eosinophils	lgg	mutation1	mutation1	IL1RAPL2	3.06195178354158e-05	4.18615276944565e-05	0.00591017053460825	1.03538308728377	quantitative
Eosinophils	lgg	mutation1	mutation1	MED12	1.1254656747084e-05	1.58984609400742e-05	0.00357028018822011	1.03538308728377	quantitative
Eosinophils	lgg	mutation1	mutation1	MXRA5	3.35538367875637e-05	4.57364873701412e-05	0.00591017053460825	1.03538308728377	quantitative
Eosinophils	lgg	mutation1	mutation1	MYH13	5.57349072549338e-05	7.47257457274392e-05	0.0079005492982738	1.03538308728377	quantitative
Eosinophils	lgg	mutation1	mutation1	NCOR2	2.03931201792494e-05	2.8252881133005e-05	0.00469401439395498	1.03538308728377	quantitative
Eosinophils	lgg	mutation1	mutation1	NF1	6.80274479384706e-05	9.06176312889614e-05	0.00878235876575517	1.03538308728377	quantitative
Eosinophils	lgg	mutation1	mutation1	PRPF8	0.00053976675125817	0.000672466272286404	0.0423313514781037	1.03538308728377	quantitative
Eosinophils	lgg	mutation1	mutation1	PTCHD4	8.08095742571921e-06	1.15398260864295e-05	0.00335520443462939	1.03538308728377	quantitative
Eosinophils	lgg	mutation1	mutation1	PTEN	4.30117118504973e-06	6.27062046108959e-06	0.0024309105320824	1.03538308728377	quantitative
Eosinophils	lgg	mutation1	mutation1	RB1	1.78927285588776e-07	2.8970133129126e-07	0.000168461324145868	1.03538308728377	quantitative
Eosinophils	lgg	mutation1	mutation1	TP53	0.0005325137874605	0.000663718302766212	0.0423313514781037	1.03538308728377	quantitative
Eosinophils	lusc	mutation1	mutation1	ANKRD45	1.83719452971182e-06	1.83719452971182e-06	0.0214694552742123	0.983187145638654	quantitative
Eosinophils	lusc	mutation1	mutation1	HOXB1	5.04349147692889e-06	5.04349147692889e-06	0.0294691206996955	0.983187145638654	quantitative
Eosinophils	lusc	mutation1	mutation1	LMAN1	1.20613018640641e-05	1.20613018640641e-05	0.0469827911944844	0.983187145638654	quantitative
IFN 21978456	hnsc	mutation1	mutation1	ACTBL2	2.27760397580863e-06	2.27760397580863e-06	0.0184622578279048	0.979768179976693	quantitative
IFN 21978456	hnsc	mutation1	mutation1	CASP8	5.72519048606136e-06	5.72519048606136e-06	0.0232041970400067	0.979768179976693	quantitative
IFN 21978456	kirc	mutation1	mutation1	SOS2	6.79999126006332e-06	1.63021328821018e-05	0.018421410156775	1.08988014904519	quantitative
IFN 21978456	lgg	mutation1	mutation1	IDH1	5.41059645708269e-11	5.41059645708269e-11	6.29252367958717e-08	0.89875285757456	quantitative
IFN 21978456	pcpg	mutation1	mutation1	HRAS	0.0016821273956321	0.0016821273956321	0.0100927643737926	0.485724886368872	quantitative
IFN 21978456	pcpg	mutation1	mutation1	RET	0.00465482829154654	0.00465482829154654	0.0139644848746396	0.485724886368872	quantitative
IFN 21978456	thca	mutation1	mutation1	BRAF	7.13873518192357e-06	8.45562728088247e-05	0.00460831686808094	1.30427290547266	quantitative
IFN 21978456	thca	mutation1	mutation1	NRAS	6.9572091594369e-08	2.3401635205978e-06	0.000255077823745161	1.30427290547266	quantitative
IFN-gamma Response	hnsc	mutation1	mutation1	ACTBL2	4.0838963688297e-06	4.51884335906314e-06	0.0183148721342829	1.00922173977389	quantitative
IFN-gamma Response	hnsc	mutation1	mutation1	CASP8	4.63268911225482e-07	5.22532403762214e-07	0.0042356476648965	1.00922173977389	quantitative
IFN-gamma Response	kirc	mutation1	mutation1	SOS2	7.40101986446357e-06	1.49779829174084e-05	0.0169251206966715	1.07184176277845	quantitative
IFN-gamma Response	lgg	mutation1	mutation1	IDH1	3.44234351077804e-12	3.44234351077804e-12	4.00344550303486e-09	0.902786201326575	quantitative
IFN-gamma Response	lihc	mutation1	mutation1	JAK1	4.19591063093637e-06	6.0774222566963e-06	0.020912409985292	1.03467311769964	quantitative
IFN-gamma Response	lihc	mutation1	mutation1	SPAG9	2.74525760980001e-05	3.74352547692983e-05	0.0429382372203851	1.03467311769964	quantitative
IFN-gamma Response	lihc	mutation1	mutation1	SPATA20	1.0877707794782e-05	1.52800157210038e-05	0.026289267047987	1.03467311769964	quantitative
IFN-gamma Response	thca	mutation1	mutation1	BRAF	7.6169326245803e-11	5.45570528737728e-07	2.97335938162062e-05	1.68769673235829	quantitative
IFN-gamma Response	thca	mutation1	mutation1	NRAS	7.0239104261637e-11	5.19633250034367e-07	2.97335938162062e-05	1.68769673235829	quantitative
IFNG score 21050467	brca	mutation1	mutation1	TP53	4.50712067708533e-18	5.64896702511974e-10	5.36651867386375e-06	1.95336940147194	quantitative
IFNG score 21050467	lgg	mutation1	mutation1	IDH1	1.66760569952944e-11	1.66760569952944e-11	1.93942542855274e-08	0.98579174666829	quantitative
IFNG score 21050467	lusc	mutation1	mutation1	RAB13	5.20470373439048e-07	3.38102171190617e-06	0.0395106197253355	1.16673042444793	quantitative
IFNG score 21050467	thca	mutation1	mutation1	BRAF	8.40930030876261e-09	9.68297385900128e-05	0.0052772207531557	2.18312273218947	quantitative
IFNG score 21050467	thca	mutation1	mutation1	NRAS	2.09117767882607e-09	5.02594081197695e-05	0.0052772207531557	2.18312273218947	quantitative
Interferon 19272155	hnsc	mutation1	mutation1	ACTBL2	3.41339904707305e-06	3.41339904707305e-06	0.0138345063377871	0.984064387126424	quantitative
Interferon 19272155	hnsc	mutation1	mutation1	CASP8	2.57491763034611e-06	2.57491763034611e-06	0.0138345063377871	0.984064387126424	quantitative
Interferon 19272155	kirc	mutation1	mutation1	SOS2	9.12234355660844e-06	2.14253033857165e-05	0.0242105928258597	1.09019260432727	quantitative
Interferon 19272155	lgg	mutation1	mutation1	IDH1	3.21857984262341e-11	3.21857984262341e-11	3.74320835697103e-08	0.875914893107351	quantitative
Interferon 19272155	pcpg	mutation1	mutation1	HRAS	0.00276942418755317	0.00276942418755317	0.016616545125319	0.666147922886207	quantitative
Interferon 19272155	pcpg	mutation1	mutation1	RET	0.0064848152368018	0.0064848152368018	0.0194544457104054	0.666147922886207	quantitative
Interferon 19272155	thca	mutation1	mutation1	BRAF	4.86556879307891e-06	0.000220862018202028	0.0120369799920105	1.53095824266339	quantitative
Interferon 19272155	thca	mutation1	mutation1	NRAS	3.72016516906441e-08	8.66568895543936e-06	0.00094456009614289	1.53095824266339	quantitative
Interferon Cluster 21214954	hnsc	mutation1	mutation1	ACTBL2	1.28383088735327e-06	1.31443139014622e-06	0.00532739042426264	1.00193636708606	quantitative
Interferon Cluster 21214954	hnsc	mutation1	mutation1	CASP8	3.57071630138497e-07	3.66456856238518e-07	0.00297049927666943	1.00193636708606	quantitative
Interferon Cluster 21214954	lgg	mutation1	mutation1	IDH1	1.67395116399102e-13	1.67395116399102e-13	1.94680520372156e-10	0.917626189481589	quantitative
Interferon Cluster 21214954	pcpg	mutation1	mutation1	HRAS	0.00676848001365846	0.014683748005037	0.0440512440151111	1.23167211957669	quantitative
Interferon Cluster 21214954	pcpg	mutation1	mutation1	RET	0.00624782412918217	0.0137424308397188	0.0440512440151111	1.23167211957669	quantitative
Interferon Cluster 21214954	thca	mutation1	mutation1	BRAF	2.0119962708451e-07	1.39479012044575e-05	0.000760160615642933	1.43151119456528	quantitative
Interferon Cluster 21214954	thca	mutation1	mutation1	NRAS	8.13243347532881e-09	1.44303613045546e-06	0.000157290938219645	1.43151119456528	quantitative
Leukocyte Fraction	brca	mutation1	mutation1	TP53	5.09408681644011e-10	7.87617033061768e-08	0.00074823618140868	1.34000882574272	quantitative
Leukocyte Fraction	lgg	mutation1	mutation1	CIC	3.22750975125009e-05	3.22750975125009e-05	0.0187679692035193	0.824637458969761	quantitative
Leukocyte Fraction	lgg	mutation1	mutation1	IDH1	2.22845489958109e-18	2.22845489958109e-18	2.59169304821281e-15	0.824637458969761	quantitative
Leukocyte Fraction	lusc	mutation1	mutation1	C2CD5	6.78537683464736e-07	6.78537683464736e-07	0.0079293913689689	0.983071212666704	quantitative
Leukocyte Fraction	lusc	mutation1	mutation1	INTS5	2.10875217041831e-06	2.10875217041831e-06	0.0123214389317542	0.983071212666704	quantitative
Leukocyte Fraction	paad	mutation1	mutation1	KRAS	8.46414054645762e-05	0.000123394406860285	0.0317123625630932	1.04827624063948	quantitative
Leukocyte Fraction	thca	mutation1	mutation1	BRAF	9.47712532204572e-06	3.68924477815249e-05	0.00201063840409311	1.15207706498818	quantitative
Leukocyte Fraction	thca	mutation1	mutation1	HRAS	0.000538836346269987	0.00126334203436228	0.045901427248496	1.15207706498818	quantitative
Leukocyte Fraction	thca	mutation1	mutation1	NRAS	3.39364029858658e-07	2.01777506706348e-06	0.000219937482309919	1.15207706498818	quantitative
Lymph vessels	kirc	mutation1	mutation1	ADAM15	0.000287656961614449	0.000312032671163079	0.0328413435816473	1.01172264273175	quantitative
Lymph vessels	kirc	mutation1	mutation1	ALPK2	0.000127565648996326	0.000139613661185724	0.0221616836915574	1.01172264273175	quantitative
Lymph vessels	kirc	mutation1	mutation1	CPS1	0.000109763566174353	0.000120328788445705	0.0221616836915574	1.01172264273175	quantitative
Lymph vessels	kirc	mutation1	mutation1	CTAGE5	8.87473581725997e-05	9.75173426827791e-05	0.0220389194463081	1.01172264273175	quantitative
Lymph vessels	kirc	mutation1	mutation1	DCSTAMP	0.000524816519780411	0.00056556808319108	0.042606128933728	1.01172264273175	quantitative
Lymph vessels	kirc	mutation1	mutation1	DNAH8	0.000148259367019313	0.000161994253812152	0.0221616836915574	1.01172264273175	quantitative
Lymph vessels	kirc	mutation1	mutation1	FRY	8.59505868794245e-05	9.44774808598516e-05	0.0220389194463081	1.01172264273175	quantitative
Lymph vessels	kirc	mutation1	mutation1	KIAA1551	0.000161697278238699	0.000176508985153997	0.0221616836915574	1.01172264273175	quantitative
Lymph vessels	kirc	mutation1	mutation1	LAMB1	0.000325630588209584	0.000352746025988976	0.0328413435816473	1.01172264273175	quantitative
Lymph vessels	kirc	mutation1	mutation1	LTN1	0.000306317644149851	0.000332046530616984	0.0328413435816473	1.01172264273175	quantitative
Lymph vessels	kirc	mutation1	mutation1	OCA2	5.44101885807122e-05	6.01101053649409e-05	0.0220389194463081	1.01172264273175	quantitative
Lymph vessels	kirc	mutation1	mutation1	PSG7	5.01302220298535e-05	5.54318555550468e-05	0.0220389194463081	1.01172264273175	quantitative
Lymph vessels	kirc	mutation1	mutation1	TEK	0.000375945065492239	0.000406612116440658	0.0328413435816473	1.01172264273175	quantitative
Lymph vessels	kirc	mutation1	mutation1	UBE3C	0.000376199125749001	0.000406883902781472	0.0328413435816473	1.01172264273175	quantitative
Lymph vessels	kirc	mutation1	mutation1	ZNF99	4.90491158911715e-05	5.42494643700408e-05	0.0220389194463081	1.01172264273175	quantitative
Lymph vessels	kirp	mutation1	mutation1	NACA	1.95642344887608e-05	3.21720825044389e-05	0.0385743269228223	1.05474558390297	quantitative
Lymph vessels	lgg	mutation1	mutation1	IDH1	3.93402162267826e-49	3.23748584026218e-46	3.76519603222491e-43	1.06559726413118	quantitative
Lymph vessels	lgg	mutation1	mutation1	NF1	4.15692176108804e-06	8.21748934927375e-06	0.00477847005660269	1.06559726413118	quantitative
Lymph vessels	lgg	mutation1	mutation1	NOTCH1	2.60394780418066e-05	4.61938604005031e-05	0.0179078198819284	1.06559726413118	quantitative
Lymph vessels	lgg	mutation1	mutation1	TMEM132D	5.98345728015026e-05	0.00010108712359237	0.0293910811844816	1.06559726413118	quantitative
Lymphocyte Infiltration Signature Score	hnsc	mutation1	mutation1	TP53	4.62527845717079e-13	4.63227019753727e-13	3.75491822212371e-09	1.00005665779714	quantitative
Lymphocyte Infiltration Signature Score	lgg	mutation1	mutation1	IDH1	1.22421016269467e-12	8.51770830919301e-10	9.90609476359147e-07	1.34032999795539	quantitative
Lymphocyte Infiltration Signature Score	lgg	mutation1	mutation1	ZNF536	5.48949762446753e-07	1.51818090005776e-05	0.00882822193383585	1.34032999795539	quantitative
Lymphocyte Infiltration Signature Score	paad	mutation1	mutation1	KRAS	3.20571830487422e-07	3.20571830487422e-07	8.23869604352675e-05	0.792212978382205	quantitative
Lymphocyte Infiltration Signature Score	thca	mutation1	mutation1	BRAF	0.000278125486616777	0.000278125486616777	0.0151578390206143	0.956906904046156	quantitative
Lymphocyte Infiltration Signature Score	thca	mutation1	mutation1	NRAS	3.07361061031759e-07	3.07361061031759e-07	3.35023556524617e-05	0.956906904046156	quantitative
Lymphocytes (%)	brca	mutation1	mutation1	CDH1	8.83760865747686e-10	9.28927171134549e-08	0.000882480812577821	1.31732879383202	quantitative
Lymphocytes (%)	hnsc	mutation1	mutation1	TP53	3.1546252073911e-12	7.97793752489353e-11	6.4669161576787e-07	1.14970140030119	quantitative
Lymphocytes (%)	lgg	mutation1	mutation1	ATRX	8.58522203530593e-09	8.58522203530593e-09	4.9923066135304e-06	0.922300357479766	quantitative
Lymphocytes (%)	lgg	mutation1	mutation1	CIC	0.000111072710140279	0.000111072710140279	0.0430591872977148	0.922300357479766	quantitative
Lymphocytes (%)	lgg	mutation1	mutation1	TP53	4.58391459192029e-09	4.58391459192029e-09	4.9923066135304e-06	0.922300357479766	quantitative
MHC I 19272155	brca	mutation1	mutation1	TP53	8.27737218477099e-12	4.40256552511382e-07	0.00418243724885813	1.83066364964607	quantitative
MHC I 19272155	hnsc	mutation1	mutation1	PALB2	1.52845677997275e-06	1.52845677997275e-06	0.0123896706584591	0.959859862444566	quantitative
MHC I 19272155	hnsc	mutation1	mutation1	TTC21B	1.07680323867811e-05	1.07680323867811e-05	0.0436428352636238	0.959859862444566	quantitative
MHC I 19272155	kirc	mutation1	mutation1	BAP1	1.01856951067105e-05	1.01856951067105e-05	0.0115098354705829	0.961769984894763	quantitative
MHC I 19272155	lgg	mutation1	mutation1	IDH1	2.45315471058319e-06	2.45315471058319e-06	0.00285301892840825	0.907025858265933	quantitative
MHC I 19272155	thca	mutation1	mutation1	BRAF	8.15878809074313e-22	1.05060248245137e-15	1.14515670587199e-13	1.43191580268838	quantitative
MHC I 19272155	thca	mutation1	mutation1	HRAS	3.3309176970707e-06	0.000102193688423402	0.00371303734605026	1.43191580268838	quantitative
MHC I 19272155	thca	mutation1	mutation1	NRAS	9.6816370181812e-12	1.25585801113489e-08	6.84442616068513e-07	1.43191580268838	quantitative
MHC II 19272155	hnsc	mutation1	mutation1	TP53	1.36231970079014e-07	4.0752409562933e-07	0.00330339031917135	1.08251700407314	quantitative
MHC II 19272155	lgg	mutation1	mutation1	CIC	2.18153668237308e-05	2.18153668237308e-05	0.00845709053866631	0.989271843484867	quantitative
MHC II 19272155	lgg	mutation1	mutation1	IDH1	1.1055672688321e-07	1.1055672688321e-07	0.000128577473365173	0.989271843484867	quantitative
MHC II 19272155	lgg	mutation1	mutation1	TP53	1.94461469698874e-05	1.94461469698874e-05	0.00845709053866631	0.989271843484867	quantitative
MHC II 19272155	thca	mutation1	mutation1	BRAF	1.90426832185029e-10	4.58601942087419e-06	0.000499876116875286	1.93128580048815	quantitative
MHC II 19272155	thca	mutation1	mutation1	NRAS	5.43895541418172e-07	0.000311937537171235	0.0170005957758323	1.93128580048815	quantitative
MHC1 21978456	gbm	mutation1	mutation1	CLEC4C	1.36988916514359e-05	1.36988916514359e-05	0.048617366470946	0.480136556134175	quantitative
MHC1 21978456	hnsc	mutation1	mutation1	PALB2	1.86300369338094e-06	1.86300369338094e-06	0.0151015079385459	0.945226511005597	quantitative
MHC1 21978456	lgg	mutation1	mutation1	IDH1	5.91669738339736e-06	5.91669738339736e-06	0.00688111905689113	0.899852801173379	quantitative
MHC1 21978456	thca	mutation1	mutation1	BRAF	9.10480737837148e-18	6.35040903445043e-14	6.92194584755097e-12	1.30995444730008	quantitative
MHC1 21978456	thca	mutation1	mutation1	HRAS	2.47913925954559e-05	0.000229418811277199	0.00833555014307155	1.30995444730008	quantitative
MHC1 21978456	thca	mutation1	mutation1	NRAS	1.73709182406901e-11	4.17431258300535e-09	2.27500035773791e-07	1.30995444730008	quantitative
MHC2 21978456	hnsc	mutation1	mutation1	TP53	1.71094324725197e-07	7.04517201544333e-07	0.00571081643571836	1.11105178015482	quantitative
MHC2 21978456	lgg	mutation1	mutation1	CIC	5.3833951464891e-05	5.3833951464891e-05	0.0313044427768341	0.889973709321529	quantitative
MHC2 21978456	lgg	mutation1	mutation1	IDH1	1.96835202840497e-08	1.96835202840497e-08	2.28919340903498e-05	0.889973709321529	quantitative
MHC2 21978456	luad	mutation1	mutation1	KEAP1	1.92654613798567e-07	1.91283029903985e-06	0.0232944473817073	1.19509039717843	quantitative
MHC2 21978456	thca	mutation1	mutation1	BRAF	2.28266678781654e-12	3.88039850662567e-09	4.22963437222198e-07	1.41927964699854	quantitative
MHC2 21978456	thca	mutation1	mutation1	NRAS	1.31718172571294e-07	9.46653293380507e-06	0.000515926044892376	1.41927964699854	quantitative
Macrophage Regulation	brca	mutation1	mutation1	TP53	1.81011402258886e-08	2.97524606192443e-07	0.00282648375882821	1.20645046942122	quantitative
Macrophage Regulation	lgg	mutation1	mutation1	ATRX	6.0756139761245e-06	6.0756139761245e-06	0.0017664847635582	0.941133934072196	quantitative
Macrophage Regulation	lgg	mutation1	mutation1	CIC	1.33086633508442e-06	1.33086633508442e-06	0.00054278050420878	0.941133934072196	quantitative
Macrophage Regulation	lgg	mutation1	mutation1	IDH1	1.40012167895644e-06	1.40012167895644e-06	0.00054278050420878	0.941133934072196	quantitative
Macrophage Regulation	lgg	mutation1	mutation1	IDH2	0.000261276487856289	0.000261276487856289	0.0434092221966949	0.941133934072196	quantitative
Macrophage Regulation	lgg	mutation1	mutation1	MYOCD	0.000133006607140228	0.000133006607140228	0.030937336820817	0.941133934072196	quantitative
Macrophage Regulation	lgg	mutation1	mutation1	NOTCH1	0.000194567694611009	0.000194567694611009	0.0377137048054339	0.941133934072196	quantitative
Macrophage Regulation	lgg	mutation1	mutation1	TP53	2.21450022524861e-08	2.21450022524861e-08	2.57546376196413e-05	0.941133934072196	quantitative
Macrophage Regulation	thca	mutation1	mutation1	BRAF	2.80526408553307e-10	1.26456897749947e-06	0.000137838018547442	1.69556356462681	quantitative
Macrophage Regulation	thca	mutation1	mutation1	NRAS	1.87969156387944e-08	1.57398942591227e-05	0.000857824237122188	1.69556356462681	quantitative
Macrophages	blca	mutation1	mutation1	FGFR3	9.69120245831174e-07	9.69120245831174e-07	0.0108618997152758	0.954721307866353	quantitative
Macrophages	brca	mutation1	mutation1	GATA3	1.3000675196475e-06	1.3000675196475e-06	0.00617532071832563	0.911126744526377	quantitative
Macrophages	brca	mutation1	mutation1	TP53	1.71334076149237e-11	1.71334076149237e-11	1.62767372341775e-07	0.911126744526377	quantitative
Macrophages	lgg	mutation1	mutation1	IDH1	1.10008109436614e-15	1.2106300086624e-15	1.40796270007437e-12	1.00294530624924	quantitative
Macrophages	lgg	mutation1	mutation1	MYOCD	0.000105337166874877	0.00010783124506167	0.0418025793355742	1.00294530624924	quantitative
Macrophages	lgg	mutation1	mutation1	NF1	8.55614533068159e-05	8.76380853710865e-05	0.0418025793355742	1.00294530624924	quantitative
Macrophages	lihc	mutation1	mutation1	CTNNB1	4.41829999070954e-07	4.64917509727566e-06	0.0159978115097255	1.21575295530652	quantitative
Macrophages	luad	mutation1	mutation1	KEAP1	5.55472982821016e-07	3.1899892696377e-06	0.0388476893256479	1.15494756617306	quantitative
Macrophages	thca	mutation1	mutation1	BRAF	1.5951268444064e-28	1.48509591278886e-22	1.61875454493986e-20	1.28527645839003	quantitative
Macrophages	thca	mutation1	mutation1	HRAS	2.9686509183886e-06	3.757926660253e-05	0.00136538001989192	1.28527645839003	quantitative
Macrophages	thca	mutation1	mutation1	NRAS	2.00263317897103e-11	3.31887058166232e-09	1.80878446700596e-07	1.28527645839003	quantitative
Macrophages (%)	brca	mutation1	mutation1	CDH1	3.3426119453503e-15	3.3426119453503e-15	3.17548134808279e-11	0.928243252452978	quantitative
Macrophages (%)	hnsc	mutation1	mutation1	TP53	1.22759713937805e-07	7.54401400794271e-07	0.00611517775483836	1.14327967924644	quantitative
Macrophages (%)	lgg	mutation1	mutation1	ATRX	2.04020117128383e-06	2.25514078668689e-06	0.00262272873491685	1.00860272756947	quantitative
Macrophages (%)	lgg	mutation1	mutation1	TP53	1.14949940205825e-05	1.25272802770927e-05	0.00728461348112943	1.00860272756947	quantitative
Macrophages (%)	thca	mutation1	mutation1	BRAF	0.000396251022951469	0.000396251022951469	0.0431913615017101	0.779784054803102	quantitative
Macrophages M0 (%)	brca	mutation1	mutation1	CDH1	1.32083985610282e-07	1.32083985610282e-07	0.000627398931648839	0.90864083828624	binary_by_median
Macrophages M0 (%)	brca	mutation1	mutation1	TP53	7.21975982616489e-14	7.21975982616489e-14	6.85877183485665e-10	0.90864083828624	binary_by_median
Macrophages M0 (%)	hnsc	mutation1	mutation1	TP53	2.19307718544825e-06	2.19307718544825e-06	0.0177770836652435	0.681957010143447	binary_by_median
Macrophages M0 (%)	thca	mutation1	mutation1	BRAF	5.02173193658084e-06	0.000121858761574913	0.0132826050116655	1.41082368885733	binary_by_median
Macrophages M2 (%)	blca	mutation1	mutation1	ENPP3	2.3657439476419e-07	2.3657439476419e-07	0.00265152581651704	0.824604576391029	quantitative
Macrophages M2 (%)	kirp	mutation1	mutation1	KIAA1217	3.81149067285454e-06	4.98478497367381e-06	0.0059767571834349	1.024673073295	quantitative
Macrophages M2 (%)	prad	mutation1	mutation1	SPOP	2.16798454159057e-05	2.16798454159057e-05	0.0217232051067375	0.788765012582945	quantitative
Mast Cells (%)	brca	mutation1	mutation1	TP53	7.25525183113832e-37	1.90049406842253e-20	1.8054693650014e-16	1.87309179321062	quantitative
Mast Cells Resting (%)	brca	mutation1	mutation1	PIK3CA	4.12528943129365e-07	4.12528943129365e-07	0.00195951247986448	0.695408216581923	binary_by_median
Mast Cells Resting (%)	brca	mutation1	mutation1	TP53	2.88526520221486e-19	2.88526520221486e-19	2.74100194210412e-15	0.695408216581923	binary_by_median
Mast cells	brca	mutation1	mutation1	CDH1	2.40890120414449e-11	1.09653647454707e-07	0.000347236550273239	1.5820378484931	quantitative
Mast cells	brca	mutation1	mutation1	PIK3CA	1.02726761159015e-15	1.78147645118227e-10	8.4620131431158e-07	1.5820378484931	quantitative
Mast cells	brca	mutation1	mutation1	TP53	2.21181756234364e-25	1.26200113186839e-16	1.19890107527497e-12	1.5820378484931	quantitative
Mast cells	gbm	mutation1	mutation1	GAS2L2	8.56915787050032e-06	8.56915787050032e-06	0.0304119412824056	0.63530803891231	quantitative
Mast cells	lgg	mutation1	mutation1	ATRX	1.32033673294052e-09	6.89295797361495e-09	4.00825506165709e-06	1.09588212248299	quantitative
Mast cells	lgg	mutation1	mutation1	TP53	1.97515796007376e-12	1.80022166306942e-11	2.09365779414974e-08	1.09588212248299	quantitative
Mast cells	lihc	mutation1	mutation1	CTNNB1	3.84558561674762e-06	3.84558561674762e-06	0.0132326601072286	0.912330451985896	quantitative
Mast cells	ov	mutation1	mutation1	TRMT44	1.21983306795697e-05	1.21983306795697e-05	0.0365583970466704	0.72959439502229	quantitative
Monocytes (%)	thca	mutation1	mutation1	BRAF	9.55996676974169e-05	0.000417070041285888	0.0454606345001618	1.22221996611079	binary_by_median
NK CD56bright cells	brca	mutation1	mutation1	CDH1	3.14834067810104e-06	1.02155141463182e-05	0.0485236921950115	1.11572624588853	quantitative
NK CD56bright cells	brca	mutation1	mutation1	TP53	1.73245920536268e-25	5.17730244829135e-23	4.91843732587678e-19	1.11572624588853	quantitative
NK CD56bright cells	lgg	mutation1	mutation1	ATRX	4.9508722699078e-08	4.9508722699078e-08	2.87893222495139e-05	0.999033145321896	quantitative
NK CD56bright cells	lgg	mutation1	mutation1	TP53	1.44048450566698e-12	1.44048450566698e-12	1.6752834800907e-09	0.999033145321896	quantitative
NK CD56bright cells	paad	mutation1	mutation1	KRAS	1.42625246974335e-06	1.42625246974335e-06	0.000366546884724041	0.787333470452309	quantitative
NK CD56bright cells	tgct	mutation1	mutation1	KIT	0.00137999773430126	0.00355926359313427	0.0320333723382084	1.20436974684062	quantitative
NK CD56dim cells	blca	mutation1	mutation1	TPP1	2.76892258158456e-07	9.80309478066894e-07	0.0109873086301737	1.10172997135541	quantitative
NK CD56dim cells	brca	mutation1	mutation1	TP53	4.65554429698662e-13	4.01090471084301e-09	3.81035947530086e-05	1.51205920087048	quantitative
NK CD56dim cells	hnsc	mutation1	mutation1	CASP8	8.48427835400669e-07	4.85655849349911e-06	0.0393672631483038	1.16041710817624	quantitative
NK CD56dim cells	lihc	mutation1	mutation1	SLMAP	1.12419399365572e-05	1.12419399365572e-05	0.0386835153216933	0.902238144831	quantitative
NK cells	brca	mutation1	mutation1	CDH1	3.18601808783399e-15	9.57267131973981e-15	4.54701887687641e-11	1.03610889679672	quantitative
NK cells	brca	mutation1	mutation1	PIK3CA	7.89091197746915e-11	1.67684997359154e-10	5.31002491637322e-07	1.03610889679672	quantitative
NK cells	brca	mutation1	mutation1	TP53	5.75928686717353e-21	2.7275642253835e-20	2.59118601411432e-16	1.03610889679672	quantitative
NK cells	lgg	mutation1	mutation1	ADAMTS15	3.01859254831905e-06	6.79214051059127e-06	0.00394962970690882	1.07672747479625	quantitative
NK cells	lgg	mutation1	mutation1	IDH1	6.93954503199432e-24	2.68269327644472e-22	3.1199722805052e-19	1.07672747479625	quantitative
NK cells	lgg	mutation1	mutation1	RB1	2.7350474209531e-05	5.29375781507723e-05	0.020522134463116	1.07672747479625	quantitative
NK cells	luad	mutation1	mutation1	KEAP1	4.78629380524599e-09	4.78629380524599e-09	5.82874859602857e-05	0.992415247125353	quantitative
NK cells	paad	mutation1	mutation1	KRAS	1.4264690009906e-05	1.74883226350162e-05	0.00449449891719917	1.02105988843695	quantitative
NK cells	stad	mutation1	mutation1	OR51B4	2.04211157943346e-06	2.04211157943346e-06	0.0216011311041468	0.818657004117264	quantitative
NK cells	stad	mutation1	mutation1	ZNF559	3.15000089014172e-06	3.15000089014172e-06	0.0216011311041468	0.818657004117264	quantitative
NK cells	thca	mutation1	mutation1	BRAF	6.2806235719848e-48	2.16171207235881e-29	2.3562661588711e-27	1.66976367171078	quantitative
NK cells	thca	mutation1	mutation1	NRAS	1.44251283664536e-16	1.62515710455581e-10	8.85710621982916e-09	1.66976367171078	quantitative
Neutrophils	brca	mutation1	mutation1	GATA3	5.13612317083057e-07	5.13612317083057e-07	0.00487931701228904	0.88914262935662	quantitative
Neutrophils	kirc	mutation1	mutation1	PBRM1	1.17373321487563e-09	1.34658106497663e-08	1.52163660342359e-05	1.14721505479376	quantitative
Neutrophils	kirc	mutation1	mutation1	PLEC	3.47680514848832e-06	1.47442491753588e-05	0.00833050078407774	1.14721505479376	quantitative
Neutrophils	lgg	mutation1	mutation1	IDH1	2.99675308371549e-08	6.02643063587032e-07	0.000700873882951719	1.23313121234575	quantitative
Neutrophils	ov	mutation1	mutation1	FAM184A	9.47515715745778e-05	9.47515715745778e-05	0.0473284100015016	0.995176484464123	quantitative
Neutrophils	ov	mutation1	mutation1	PCDHAC1	5.99711602936423e-05	5.99711602936423e-05	0.0359467134800092	0.995176484464123	quantitative
Neutrophils	ov	mutation1	mutation1	TBX22	3.14559882996692e-05	3.14559882996692e-05	0.0274907384136106	0.995176484464123	quantitative
Neutrophils	ov	mutation1	mutation1	UBASH3A	2.61683684063844e-06	2.61683684063844e-06	0.0078426600113934	0.995176484464123	quantitative
Neutrophils	ov	mutation1	mutation1	UBTF	3.66910088937078e-05	3.66910088937078e-05	0.0274907384136106	0.995176484464123	quantitative
Neutrophils	ov	mutation1	mutation1	ZNF256	3.42426959588305e-05	3.42426959588305e-05	0.0274907384136106	0.995176484464123	quantitative
Neutrophils	thca	mutation1	mutation1	BRAF	3.71306852657274e-12	3.87717527206405e-10	4.22612104654982e-08	1.23221392085543	quantitative
Neutrophils	thca	mutation1	mutation1	NRAS	1.03132339346901e-09	3.81340245009362e-08	2.07830433530102e-06	1.23221392085543	quantitative
Neutrophils (%)	lihc	mutation1	mutation1	CTNNB1	3.65760213210271e-06	3.65760213210271e-06	0.0125858089365654	0.784037109040772	binary_by_zeros
Plasma Cells (%)	tgct	mutation1	mutation1	KIT	0.00204126608118396	0.00204126608118396	0.0183713947306556	0.644797545745713	binary_by_median
STAT1 19272155	brca	mutation1	mutation1	TP53	1.60535432415858e-26	5.26557229024277e-09	5.00229367573063e-05	3.332080702695	quantitative
STAT1 19272155	hnsc	mutation1	mutation1	CASP8	1.28012012567235e-09	4.48982563965859e-09	3.63945266350725e-05	1.07106260808182	quantitative
STAT1 19272155	lgg	mutation1	mutation1	IDH1	5.07400088979331e-14	5.07400088979331e-14	5.90106303482962e-11	0.846076365077562	quantitative
STAT1 19272155	lgg	mutation1	mutation1	ZNF536	4.59486876356227e-05	4.59486876356227e-05	0.0267191618601146	0.846076365077562	quantitative
STAT1 19272155	luad	mutation1	mutation1	TP53	2.13344697280974e-08	1.39689474361857e-06	0.0170113841877869	1.34718589492617	quantitative
STAT1 19272155	prad	mutation1	mutation1	NYNRIN	3.83411210840448e-05	3.83411210840448e-05	0.0384178033262129	0.803489993096467	quantitative
STAT1 19272155	stad	mutation1	mutation1	PIK3CA	1.6608037683285e-11	7.07128844796036e-07	0.00969827210637764	1.84320340156833	quantitative
STAT1 19272155	thca	mutation1	mutation1	BRAF	5.63720562791141e-06	0.0008159087751297	0.0444670282445686	1.83919368608332	quantitative
STAT1 19272155	thca	mutation1	mutation1	NRAS	3.05993493607819e-07	0.000159922218493785	0.0174315218158226	1.83919368608332	quantitative
STAT1 score	hnsc	mutation1	mutation1	TP53	3.00864264732951e-07	6.78008549800245e-07	0.00549593730468079	1.06352196642249	quantitative
STAT1 score	lgg	mutation1	mutation1	IDH1	1.44196901190042e-09	1.44196901190042e-09	1.67700996084019e-06	0.989618077643951	quantitative
STAT1 score	lgg	mutation1	mutation1	ZNF536	6.67357800761078e-05	6.67357800761078e-05	0.0388068561142567	0.989618077643951	quantitative
STAT1 score	thca	mutation1	mutation1	BRAF	7.97953990593574e-10	1.3577670611468e-05	0.00147996609665001	1.99524525444916	quantitative
STAT1 score	thca	mutation1	mutation1	NRAS	5.87244764834708e-09	3.78034724091344e-05	0.00206028924629782	1.99524525444916	quantitative
Stromal Fraction	blca	mutation1	mutation1	FGFR3	1.46907181859653e-06	1.46907181859653e-06	0.0164638878710113	0.985704840376826	quantitative
Stromal Fraction	brca	mutation1	mutation1	CDH1	2.00984589428224e-06	4.63665620672807e-06	0.0440482339639167	1.07643771870536	quantitative
T Cells CD4 Memory Activated (%)	brca	mutation1	mutation1	TP53	1.15994377280141e-11	1.15994377280141e-11	1.10194658416134e-07	0.352275597522675	binary_by_zeros
T Cells CD4 Memory Activated (%)	tgct	mutation1	mutation1	KRAS	0.00159067342240563	0.00159067342240563	0.0143160608016507	0.328288695144066	binary_by_zeros
T Cells CD4 Naive (%)	lgg	mutation1	mutation1	IDH1	4.38205273517194e-06	4.38205273517194e-06	0.00509632733100497	0.916470832424639	binary_by_zeros
T Cells CD8 (%)	hnsc	mutation1	mutation1	CASP8	3.27675137015761e-07	2.06992186561136e-06	0.00838939332132285	1.1575874813776	quantitative
T Cells CD8 (%)	hnsc	mutation1	mutation1	TP53	2.730316530188e-13	1.10966201112778e-11	8.9949202622018e-08	1.1575874813776	quantitative
T Cells CD8 (%)	lgg	mutation1	mutation1	ATRX	2.19041908119889e-05	2.19041908119889e-05	0.00849152463811436	0.81078591896364	quantitative
T Cells CD8 (%)	lgg	mutation1	mutation1	IDH1	1.86686568111393e-05	1.86686568111393e-05	0.00849152463811436	0.81078591896364	quantitative
T Cells CD8 (%)	lgg	mutation1	mutation1	TP53	1.90026318028889e-08	1.90026318028889e-08	2.21000607867598e-05	0.81078591896364	quantitative
T Cells CD8 (%)	luad	mutation1	mutation1	SPTA1	4.85590190367203e-10	3.21040734526263e-06	0.0390963406506084	1.78610288433582	quantitative
T Cells CD8 (%)	tgct	mutation1	mutation1	KIT	0.00202409920475455	0.00202409920475455	0.0182168928427909	0.820588126356064	quantitative
T Cells CD8 (%)	thca	mutation1	mutation1	BRAF	8.09300859470992e-10	8.09300859470992e-10	8.82137936823381e-08	0.926208184070168	quantitative
T Cells CD8 (%)	thca	mutation1	mutation1	NRAS	4.14424014574356e-05	4.14424014574356e-05	0.00225861087943024	0.926208184070168	quantitative
T Cells Follicular Helper (%)	hnsc	mutation1	mutation1	TP53	3.178889221766e-10	3.178889221766e-10	2.57680760316352e-06	0.874318663212651	quantitative
T Cells Follicular Helper (%)	lgg	mutation1	mutation1	ATRX	3.55556038740481e-07	3.55556038740481e-07	0.000413511673055179	0.760654427976088	quantitative
T Cells Follicular Helper (%)	lgg	mutation1	mutation1	TP53	4.16548849711087e-05	4.16548849711087e-05	0.0242223156106997	0.760654427976088	quantitative
T Cells Follicular Helper (%)	luad	mutation1	mutation1	CDH8	6.280436857318e-07	2.61839726271322e-06	0.0318868418653215	1.12440325664026	quantitative
T Cells Follicular Helper (%)	tgct	mutation1	mutation1	KIT	0.00145151524204848	0.00145151524204848	0.0130636371784363	0.599204354092287	quantitative
T Cells Regulatory Tregs (%)	thca	mutation1	mutation1	BRAF	3.44847834926156e-12	3.44847834926156e-12	3.7588414006951e-10	0.693298702587763	binary_by_median
T cells	hnsc	mutation1	mutation1	TP53	1.01436518444682e-11	2.07589833266824e-11	1.68272318846088e-07	1.0312424848252	quantitative
T cells	lgg	mutation1	mutation1	DDI1	8.1806580982189e-05	8.1806580982189e-05	0.0190282107364572	0.964995504524705	quantitative
T cells	lgg	mutation1	mutation1	IDH1	4.60230214138092e-08	4.60230214138092e-08	5.35247739042601e-05	0.964995504524705	quantitative
T cells	lgg	mutation1	mutation1	MYOCD	1.96663135743707e-05	1.96663135743707e-05	0.00762397422899771	0.964995504524705	quantitative
T cells	lgg	mutation1	mutation1	TINAG	1.63734051224685e-05	1.63734051224685e-05	0.00762397422899771	0.964995504524705	quantitative
T cells	lgg	mutation1	mutation1	ZNF536	4.3648433226882e-05	4.3648433226882e-05	0.0126907819607159	0.964995504524705	quantitative
T cells	paad	mutation1	mutation1	KRAS	1.3592945829154e-06	1.3592945829154e-06	0.000349338707809258	0.895067817241154	quantitative
T cells	prad	mutation1	mutation1	SPOP	1.9569360130955e-05	4.79161202825366e-05	0.0480119525231017	1.10296727826585	quantitative
T helper cells	hnsc	mutation1	mutation1	CDKN2A	2.17624056939992e-06	2.17624056939992e-06	0.00882030302777788	0.977418783071255	quantitative
T helper cells	hnsc	mutation1	mutation1	LHX4	5.44273667393827e-06	5.44273667393827e-06	0.0147062744929812	0.977418783071255	quantitative
T helper cells	hnsc	mutation1	mutation1	TP53	6.59698138936506e-09	6.59698138936506e-09	5.34751311421932e-05	0.977418783071255	quantitative
T helper cells	lgg	mutation1	mutation1	IDH1	2.1191987688376e-05	2.1191987688376e-05	0.0246462816815813	0.93854671289431	quantitative
T helper cells	lihc	mutation1	mutation1	OR11A1	4.64404957151194e-06	4.64404957151194e-06	0.0053267248585242	0.748010410748527	quantitative
T helper cells	lihc	mutation1	mutation1	OR8B4	1.55647856864462e-05	1.55647856864462e-05	0.0133896068867653	0.748010410748527	quantitative
T helper cells	lihc	mutation1	mutation1	PPP2R4	1.74332789757396e-09	1.74332789757396e-09	5.998791295552e-06	0.748010410748527	quantitative
T helper cells	lihc	mutation1	mutation1	PTPRH	4.09644584727809e-05	4.09644584727809e-05	0.0281917403209678	0.748010410748527	quantitative
T helper cells	lihc	mutation1	mutation1	VEPH1	6.65838326874682e-07	6.65838326874682e-07	0.00114557484138789	0.748010410748527	quantitative
T helper cells	paad	mutation1	mutation1	PBRM1	0.00012181497193591	0.00012181497193591	0.0313064477875289	0.590767047725231	quantitative
T helper cells	sarc	mutation1	mutation1	SRGAP3	1.31163773326514e-05	1.31163773326514e-05	0.0142181530285941	0.976337111406551	quantitative
TCR Richness	hnsc	mutation1	mutation1	TP53	4.10245334757103e-09	4.10245334757103e-09	3.32544868354108e-05	0.871777858899829	binary_by_median
TCR Richness	thca	mutation1	mutation1	BRAF	0.000402736539177003	0.000402736539177003	0.0438982827702933	0.443823784017682	binary_by_median
TCR Shannon	hnsc	mutation1	mutation1	TP53	1.541927961877e-08	1.541927961877e-08	0.00012498868058975	0.976548089154095	quantitative
TCR Shannon	lgg	mutation1	mutation1	DNAH11	3.48977329792525e-05	3.48977329792525e-05	0.0201708896620079	0.766083078170902	quantitative
TCR Shannon	lgg	mutation1	mutation1	SCN1A	8.84485286872292e-06	8.84485286872292e-06	0.0102246499162437	0.766083078170902	quantitative
TCR Shannon	thca	mutation1	mutation1	BRAF	0.000335527514842373	0.000354471955714352	0.0193187215864322	1.00805447698902	quantitative
TCR Shannon	thca	mutation1	mutation1	NRAS	4.58443216969633e-05	4.91683426870094e-05	0.00535934935288402	1.00805447698902	quantitative
TGF-beta Response	brca	mutation1	mutation1	PIK3CA	7.44352670368413e-09	7.44352670368413e-09	7.07135036849992e-05	0.818200419406305	quantitative
TGF-beta Response	hnsc	mutation1	mutation1	TP53	1.42920084161584e-10	2.71286922088596e-09	2.19905179045016e-05	1.16233951831956	quantitative
TGF-beta Response	kirp	mutation1	mutation1	TULP4	2.50175379080835e-06	3.26167470623699e-06	0.00391074797277815	1.02350456781588	quantitative
TGF-beta Response	lgg	mutation1	mutation1	IDH1	1.18688464615765e-32	8.64185244628045e-20	1.00504743950242e-16	1.70818428149299	quantitative
TGF-beta Response	lgg	mutation1	mutation1	NF1	4.44129688021509e-08	2.82632048460783e-05	0.0164350536179945	1.70818428149299	quantitative
TGF-beta Response	lgg	mutation1	mutation1	PCDH11X	1.56483154343399e-07	5.99768831470997e-05	0.0232510383666923	1.70818428149299	quantitative
TGF-beta Response	lihc	mutation1	mutation1	CTNNB1	6.96509201910763e-08	1.02535643492977e-07	0.000352825149259333	1.02643897515776	quantitative
TGF-beta Response	luad	mutation1	mutation1	KEAP1	4.07103698556073e-07	4.07103698556073e-07	0.00495811594471441	0.984059407044751	quantitative
TGF-beta Response	thca	mutation1	mutation1	BRAF	2.65783090988285e-27	7.30630099577888e-22	7.96386808539898e-20	1.26873690844149	quantitative
TGF-beta Response	thca	mutation1	mutation1	HRAS	2.41505803032847e-05	0.000177674471860197	0.00645550581092051	1.26873690844149	quantitative
TGF-beta Response	thca	mutation1	mutation1	NRAS	3.11373168619128e-13	9.70333798049715e-11	5.28831919937095e-09	1.26873690844149	quantitative
TGF-beta Response	thca	mutation1	mutation1	USP9X	0.000132406829411292	0.000691039924441416	0.0188308379410286	1.26873690844149	quantitative
TGFB PCA 17349583	hnsc	mutation1	mutation1	TP53	3.19274037759387e-07	8.41510128695714e-07	0.00682128110320746	1.07704145857635	quantitative
TGFB PCA 17349583	lgg	mutation1	mutation1	IDH1	9.18965854413195e-13	8.82615809486619e-06	0.0102648218643294	2.58278450823295	quantitative
TGFB PCA 17349583	lihc	mutation1	mutation1	CTNNB1	7.27160853621984e-07	5.47783428948281e-06	0.0188492277901104	1.18774459503115	quantitative
TGFB PCA 17349583	thca	mutation1	mutation1	BRAF	3.12539643361834e-23	8.61893490544012e-15	9.39463904692973e-13	1.63781089704279	quantitative
TGFB PCA 17349583	thca	mutation1	mutation1	NRAS	5.66587857404128e-09	5.29767413419631e-06	0.000288723240313699	1.63781089704279	quantitative
TGFB score 21050467	brca	mutation1	mutation1	PIK3CA	6.12998476402122e-08	6.12998476402122e-08	0.000582348552582016	0.833591635790535	quantitative
TGFB score 21050467	hnsc	mutation1	mutation1	TP53	2.78904943937779e-09	2.83303595393204e-08	0.000229645894425731	1.14624964070112	quantitative
TGFB score 21050467	kirp	mutation1	mutation1	TULP4	2.61365277218214e-06	3.62124295901177e-06	0.00434187030785511	1.02915689106368	quantitative
TGFB score 21050467	lgg	mutation1	mutation1	IDH1	2.48880275311096e-27	2.78047991277375e-14	3.23369813855587e-11	2.02617712227574	quantitative
TGFB score 21050467	lihc	mutation1	mutation1	CTNNB1	8.1795301213232e-07	1.3057638372685e-06	0.00449313336404089	1.03845417513143	quantitative
TGFB score 21050467	luad	mutation1	mutation1	KEAP1	4.42107201862226e-07	4.42107201862226e-07	0.00538398150427819	0.980202624461915	quantitative
TGFB score 21050467	thca	mutation1	mutation1	BRAF	1.47298092670273e-25	1.25330403819488e-24	1.36610140163242e-22	1.04043144365896	quantitative
TGFB score 21050467	thca	mutation1	mutation1	HRAS	2.93158188937294e-05	4.19046192387836e-05	0.00152253449900914	1.04043144365896	quantitative
TGFB score 21050467	thca	mutation1	mutation1	NRAS	3.8973291486686e-12	1.01290046192635e-11	5.52030751749858e-10	1.04043144365896	quantitative
TGFB score 21050467	thca	mutation1	mutation1	USP9X	6.42699570313247e-05	8.9236514918574e-05	0.00243169503153114	1.04043144365896	quantitative
TIL Regional Fraction	brca	mutation1	mutation1	TP53	2.65610637457439e-15	2.13946198576558e-11	2.03227494027872e-07	1.39402123617813	quantitative
Tcm cells	brca	mutation1	mutation1	PIK3CA	6.54602782906732e-06	6.54602782906732e-06	0.0499336154419229	0.970309969323498	quantitative
Tcm cells	brca	mutation1	mutation1	TP53	1.05123400930364e-05	1.05123400930364e-05	0.0499336154419229	0.970309969323498	quantitative
Tcm cells	coadread	mutation1	mutation1	TP53	8.41906351123789e-07	9.89314429533952e-07	0.0163048911131491	1.01297326562118	quantitative
Tcm cells	lgg	mutation1	mutation1	ACACA	1.20794214836789e-05	2.38905255046178e-05	0.0277846811618705	1.07281287764787	quantitative
Tem cells	brca	mutation1	mutation1	CDH1	2.24299093514284e-08	2.24299093514284e-08	0.00021308413883857	0.892312592893052	quantitative
Tem cells	coadread	mutation1	mutation1	TP53	6.90552374711205e-08	1.17493775303229e-07	0.00193641491077252	1.03667271758687	quantitative
Tem cells	esca	mutation1	mutation1	LTBP1	1.33365001649251e-05	1.67108180683552e-05	0.0412924314469056	1.02321047713886	quantitative
Tem cells	hnsc	mutation1	mutation1	HK3	3.86168127986743e-06	3.86168127986743e-06	0.0313027884546054	0.979926633057477	quantitative
Tem cells	lgg	mutation1	mutation1	ATRX	2.5743385635638e-06	2.5743385635638e-06	0.0029939557494247	0.879905684113609	quantitative
Tem cells	luad	mutation1	mutation1	KEAP1	1.73760709129451e-07	4.22413456425794e-07	0.00514415107235332	1.06705521551566	quantitative
Tem cells	lusc	mutation1	mutation1	SLC31A1	1.03391316297446e-06	3.26688426552696e-06	0.0381768095269481	1.10210398508265	quantitative
Tem cells	ov	mutation1	mutation1	CCDC85A	6.96896083059734e-06	6.96896083059734e-06	0.00437838830554195	0.975179679290387	quantitative
Tem cells	ov	mutation1	mutation1	CDK15	0.000132354130516726	0.000132354130516726	0.0440739254620698	0.975179679290387	quantitative
Tem cells	ov	mutation1	mutation1	CHGB	6.47617681025767e-06	6.47617681025767e-06	0.00437838830554195	0.975179679290387	quantitative
Tem cells	ov	mutation1	mutation1	DOCK1	6.2441620907888e-06	6.2441620907888e-06	0.00437838830554195	0.975179679290387	quantitative
Tem cells	ov	mutation1	mutation1	FBN1	6.22406476986054e-05	6.22406476986054e-05	0.0266478887361029	0.975179679290387	quantitative
Tem cells	ov	mutation1	mutation1	GOSR2	5.29166953656871e-05	5.29166953656871e-05	0.0264318893351607	0.975179679290387	quantitative
Tem cells	ov	mutation1	mutation1	GPR56	7.30461846103095e-06	7.30461846103095e-06	0.00437838830554195	0.975179679290387	quantitative
Tem cells	ov	mutation1	mutation1	RREB1	7.15380657549751e-06	7.15380657549751e-06	0.00437838830554195	0.975179679290387	quantitative
Tem cells	ov	mutation1	mutation1	RRP12	8.10514925896827e-05	8.10514925896827e-05	0.0303639154114099	0.975179679290387	quantitative
Tem cells	paad	mutation1	mutation1	KRAS	2.37781565014954e-07	2.17946122566392e-06	0.000560121534995627	1.19031345568445	quantitative
Tem cells	thca	mutation1	mutation1	BRAF	9.91816810258425e-05	0.000386538191726739	0.0421326628982145	1.20292279377727	quantitative
Tfh cells	brca	mutation1	mutation1	AP2B1	5.85802016524148e-07	4.72192500034148e-06	0.0300949483469138	1.19150917353841	quantitative
Tfh cells	brca	mutation1	mutation1	ARHGAP39	3.27460089957124e-06	2.02142157005241e-05	0.0384070098309958	1.19150917353841	quantitative
Tfh cells	brca	mutation1	mutation1	GALNT5	2.29472526354442e-06	1.49667473152053e-05	0.0369410782519646	1.19150917353841	quantitative
Tfh cells	brca	mutation1	mutation1	HIST1H2AC	2.4016611075304e-06	1.55541382113535e-05	0.0369410782519646	1.19150917353841	quantitative
Tfh cells	brca	mutation1	mutation1	RPL3L	8.29669202867358e-07	6.33577859935028e-06	0.0300949483469138	1.19150917353841	quantitative
Tfh cells	lgg	mutation1	mutation1	IDH1	1.06468258611549e-05	1.06468258611549e-05	0.0123822584765231	0.820729681312696	quantitative
Tfh cells	lgg	mutation1	mutation1	VPS16	4.98822635865987e-05	4.98822635865987e-05	0.0290065362756071	0.820729681312696	quantitative
Tfh cells	luad	mutation1	mutation1	KEAP1	1.74623760552163e-08	3.79437968507684e-07	0.00462079558048658	1.23111436777088	quantitative
Tfh cells	paad	mutation1	mutation1	KRAS	1.7202935931721e-06	1.7202935931721e-06	0.00044211545344523	0.920518521178786	quantitative
Tfh cells	thca	mutation1	mutation1	BRAF	4.19169680408201e-06	4.19169680408201e-06	0.000456894951644939	0.956853865678394	quantitative
Tgd cells	brca	mutation1	mutation1	HS3ST4	3.32353468232529e-06	3.32353468232529e-06	0.0315735794820903	0.876294051558384	quantitative
Tgd cells	hnsc	mutation1	mutation1	CD44	2.79927037444084e-09	4.70306327277411e-08	0.000381230308891069	1.18378292593044	quantitative
Tgd cells	lgg	mutation1	mutation1	IDH1	8.51523046616626e-07	3.86756793055039e-06	0.0044979815032301	1.13634897114038	quantitative
Tgd cells	ov	mutation1	mutation1	C2orf16	0.000124055667845602	0.000124055667845602	0.0371794836533269	0.919666118110918	quantitative
Tgd cells	ov	mutation1	mutation1	C6orf222	7.15003018912332e-05	7.15003018912332e-05	0.0267858005960032	0.919666118110918	quantitative
Tgd cells	ov	mutation1	mutation1	GSG1L	3.07901413024356e-05	3.07901413024356e-05	0.0228082057489172	0.919666118110918	quantitative
Tgd cells	ov	mutation1	mutation1	KCNH5	6.14493990260702e-05	6.14493990260702e-05	0.0263091212687332	0.919666118110918	quantitative
Tgd cells	ov	mutation1	mutation1	KRT17	6.09732741331776e-05	6.09732741331776e-05	0.0263091212687332	0.919666118110918	quantitative
Tgd cells	ov	mutation1	mutation1	LRPPRC	0.000173421526746403	0.000173421526746403	0.0399803319737669	0.919666118110918	quantitative
Tgd cells	ov	mutation1	mutation1	NUP214	0.000172551415001949	0.000172551415001949	0.0399803319737669	0.919666118110918	quantitative
Tgd cells	ov	mutation1	mutation1	PLXNC1	0.000194313537285059	0.000194313537285059	0.0415969765173801	0.919666118110918	quantitative
Tgd cells	ov	mutation1	mutation1	PPRC1	1.38853974457042e-05	1.38853974457042e-05	0.0208072680723877	0.919666118110918	quantitative
Tgd cells	ov	mutation1	mutation1	SH3KBP1	3.40834796753305e-05	3.40834796753305e-05	0.0228082057489172	0.919666118110918	quantitative
Tgd cells	ov	mutation1	mutation1	SH3RF2	2.21533789845547e-09	2.21533789845547e-09	6.63936768167104e-06	0.919666118110918	quantitative
Tgd cells	ov	mutation1	mutation1	SLC26A3	3.80517279761715e-05	3.80517279761715e-05	0.0228082057489172	0.919666118110918	quantitative
Tgd cells	ov	mutation1	mutation1	WFIKKN2	0.000112312659447853	0.000112312659447853	0.0371794836533269	0.919666118110918	quantitative
Tgd cells	ov	mutation1	mutation1	ZNF564	0.000160780393437801	0.000160780393437801	0.0399803319737669	0.919666118110918	quantitative
Tgd cells	sarc	mutation1	mutation1	SLIT3	1.87794008774222e-06	1.87794008774222e-06	0.00203568705511257	0.948703327201972	quantitative
Th1 cells	brca	mutation1	mutation1	TP53	5.70091563000907e-22	3.23365613644819e-12	3.07197332962578e-08	1.91236507890646	quantitative
Th1 cells	ov	mutation1	mutation1	SLC6A9	4.01840777476539e-05	4.01840777476539e-05	0.0401438936699062	0.86953184383953	quantitative
Th1 cells	ov	mutation1	mutation1	UBTF	1.63726526344343e-05	1.63726526344343e-05	0.026609539037796	0.86953184383953	quantitative
Th1 cells	ov	mutation1	mutation1	ZNF256	1.7757450142006e-05	1.7757450142006e-05	0.026609539037796	0.86953184383953	quantitative
Th1 cells	stad	mutation1	mutation1	AGPAT4	1.99792289562463e-06	4.45356769920063e-06	0.0305403404972683	1.07303491303472	quantitative
Th1 cells	stad	mutation1	mutation1	FAM3B	4.45054454515133e-07	1.09493480376514e-06	0.0150170308336389	1.07303491303472	quantitative
Th1 cells	thca	mutation1	mutation1	BRAF	2.23843329193105e-18	1.12258990095179e-11	1.22362299203746e-09	1.65866685966507	quantitative
Th1 cells	thca	mutation1	mutation1	HRAS	6.45547528591113e-07	0.000111314346125198	0.00404442124254886	1.65866685966507	quantitative
Th1 cells	thca	mutation1	mutation1	NRAS	2.28059420504422e-10	8.49391553533418e-07	4.62918396675713e-05	1.65866685966507	quantitative
Th17 cells	brca	mutation1	mutation1	TP53	2.69684469339735e-12	1.34083632575877e-11	1.27379450947083e-07	1.06870878121814	quantitative
Th17 cells	ov	mutation1	mutation1	AKR1C4	1.38377150895786e-05	1.38377150895786e-05	0.0157719638874222	0.91749807795665	quantitative
Th17 cells	ov	mutation1	mutation1	SMC6	1.97004915793192e-05	1.97004915793192e-05	0.0157719638874222	0.91749807795665	quantitative
Th17 cells	ov	mutation1	mutation1	TEAD2	2.10503355187483e-05	2.10503355187483e-05	0.0157719638874222	0.91749807795665	quantitative
Th17 cells	ov	mutation1	mutation1	WIZ	1.67539537965663e-05	1.67539537965663e-05	0.0157719638874222	0.91749807795665	quantitative
Th17 cells	prad	mutation1	mutation1	SPOP	3.5789933932215e-05	3.5789933932215e-05	0.0358615138000794	0.811538212251298	quantitative
Th17 cells	sarc	mutation1	mutation1	CEP290	9.70876134625252e-06	9.70876134625252e-06	0.0105242972993377	0.777789459569281	quantitative
Th17 cells	tgct	mutation1	mutation1	KIT	0.00118543791866168	0.0016272929569368	0.0146456366124312	1.05884946507381	quantitative
Th2 cells	blca	mutation1	mutation1	IFIT2	4.60547609231124e-06	4.60547609231124e-06	0.0172060586808748	0.86920493633165	quantitative
Th2 cells	blca	mutation1	mutation1	RB1	1.19855242979048e-07	1.19855242979048e-07	0.00134333756330917	0.86920493633165	quantitative
Th2 cells	blca	mutation1	mutation1	TP53	2.65847137843486e-07	2.65847137843486e-07	0.0014898073604749	0.86920493633165	quantitative
Th2 cells	brca	mutation1	mutation1	CDH1	2.97184797033746e-11	2.97184797033746e-11	1.78780764362463e-07	0.976590549795253	quantitative
Th2 cells	brca	mutation1	mutation1	PIK3CA	8.49051409198398e-07	8.49051409198398e-07	0.00268866279579493	0.976590549795253	quantitative
Th2 cells	brca	mutation1	mutation1	TP53	3.76380556552554e-11	3.76380556552554e-11	1.78780764362463e-07	0.976590549795253	quantitative
Th2 cells	luad	mutation1	mutation1	TP53	5.64860401598151e-12	1.01746058329242e-07	0.00123906349833351	1.67420885182029	quantitative
Th2 cells	thca	mutation1	mutation1	BRAF	2.65279916223026e-09	2.65279916223026e-09	2.89155108683098e-07	0.949205980401284	quantitative
Th2 cells	thca	mutation1	mutation1	NRAS	1.38653409687743e-05	1.38653409687743e-05	0.000755661082798199	0.949205980401284	quantitative
Treg cells	brca	mutation1	mutation1	TP53	3.77648909420193e-21	6.24470349539298e-10	5.93246832062333e-06	2.32949633608105	quantitative
Treg cells	lgg	mutation1	mutation1	ATRX	3.52993431916233e-08	3.52993431916233e-08	2.05265680659289e-05	0.745677914136961	quantitative
Treg cells	lgg	mutation1	mutation1	TP53	2.63326496259141e-08	2.63326496259141e-08	2.05265680659289e-05	0.745677914136961	quantitative
Treg cells	lihc	mutation1	mutation1	PCDHGC3	1.39717077304093e-05	1.39717077304093e-05	0.0480766463003384	0.958902451983449	quantitative
Treg cells	thca	mutation1	mutation1	BRAF	4.62196213044931e-13	2.42216666723558e-09	2.64016166728678e-07	1.47074429993333	quantitative
Treg cells	thca	mutation1	mutation1	NRAS	1.21126724093677e-05	0.000308590931202443	0.0168182057505331	1.47074429993333	quantitative
aDC	brca	mutation1	mutation1	TP53	2.70140803950583e-20	7.42957771213358e-13	7.0580988265269e-09	1.65663739640648	quantitative
aDC	lgg	mutation1	mutation1	IDH1	4.36221818778451e-10	4.25575785929807e-07	0.000494944639036365	1.52273839496705	quantitative
aDC	pcpg	mutation1	mutation1	HRAS	0.00060476483019672	0.00201372959420128	0.0120823775652077	1.2332263678291	quantitative
aDC	prad	mutation1	mutation1	NYNRIN	2.20808446600264e-05	2.56713397592406e-05	0.025722682438759	1.01618526455832	quantitative
aDC	sarc	mutation1	mutation1	CHMP7	5.4572070957841e-06	5.4572070957841e-06	0.00591561249182996	0.741216390728323	quantitative
aDC	thca	mutation1	mutation1	BRAF	8.11549986191112e-11	8.80432223474411e-09	9.59671123587108e-07	1.27625481895434	quantitative
aDC	ucec	mutation1	mutation1	CTNNB1	5.36731804349541e-06	5.36731804349541e-06	0.0352382320615619	0.790866125906583	quantitative
aDC	ucec	mutation1	mutation1	PTEN	7.07775006649885e-08	7.07775006649885e-08	0.000697016826548807	0.790866125906583	quantitative
aDC	ucec	mutation1	mutation1	TP53	1.08391929085823e-16	1.08391929085823e-16	2.13488743527437e-12	0.790866125906583	quantitative
iDC	brca	mutation1	mutation1	CDH1	9.45543673000499e-08	9.45543673000499e-08	0.000299422163116825	0.955952029280374	quantitative
iDC	brca	mutation1	mutation1	PARP10	2.0735760423598e-05	2.0735760423598e-05	0.0492474310060452	0.955952029280374	quantitative
iDC	brca	mutation1	mutation1	PIK3CA	3.04845589637922e-10	3.04845589637922e-10	2.89603310156026e-06	0.955952029280374	quantitative
iDC	brca	mutation1	mutation1	TP53	3.116871557521e-08	3.116871557521e-08	0.000148051398982248	0.955952029280374	quantitative
iDC	hnsc	mutation1	mutation1	NSD1	6.54788575940677e-07	1.55647665690674e-06	0.012616799780886	1.07223164839299	quantitative
iDC	ov	mutation1	mutation1	BAI2	6.27273549932491e-06	6.27273549932491e-06	0.00939969414573838	0.634919214930048	quantitative
iDC	ov	mutation1	mutation1	DNMT1	2.88114175155877e-05	2.88114175155877e-05	0.0287826060980721	0.634919214930048	quantitative
iDC	ov	mutation1	mutation1	DOCK6	3.75716262925188e-06	3.75716262925188e-06	0.00939969414573838	0.634919214930048	quantitative
iDC	ov	mutation1	mutation1	NOS1	6.59768734531167e-05	6.59768734531167e-05	0.0391020610965702	0.634919214930048	quantitative
iDC	ov	mutation1	mutation1	UBTF	5.74177293437931e-05	5.74177293437931e-05	0.0391020610965702	0.634919214930048	quantitative
iDC	ov	mutation1	mutation1	ZNF256	7.82824045977382e-05	7.82824045977382e-05	0.0391020610965702	0.634919214930048	quantitative
iDC	thca	mutation1	mutation1	BRAF	6.35591413869354e-28	2.83848871614654e-16	3.09395270059973e-14	1.79325095450394	quantitative
iDC	thca	mutation1	mutation1	HRAS	4.85956712122626e-06	0.000641932838178055	0.023323559787136	1.79325095450394	quantitative
iDC	thca	mutation1	mutation1	NRAS	2.75746925178286e-13	4.8803964920521e-08	2.6598160881684e-06	1.79325095450394	quantitative
iDC	ucec	mutation1	mutation1	KLF13	7.32154501516063e-08	7.32154501516063e-08	0.00144205150618604	0.94237078798079	quantitative
pDC	brca	mutation1	mutation1	CDH1	2.68953499440254e-08	2.68953499440254e-08	0.000255505824468241	0.928775651699908	quantitative
pDC	coadread	mutation1	mutation1	TP53	3.81977578881877e-07	3.88556811816592e-07	0.00640380481554926	1.00127997944511	quantitative
pDC	esca	mutation1	mutation1	OR2L2	1.00653712755445e-05	3.0865096429396e-05	0.027547787285566	1.12296779930437	quantitative
pDC	esca	mutation1	mutation1	PRKCB	9.73315025277339e-06	2.99517162202568e-05	0.027547787285566	1.12296779930437	quantitative
pDC	esca	mutation1	mutation1	STK32B	1.10099870912936e-05	3.3445310342654e-05	0.027547787285566	1.12296779930437	quantitative
