# Supplementary material for: Genome-wide analyses reveal the contribution of somatic variants to the immune landscape of multiple cancer types
Source: PLoS Genet. 2024 Jan 19;20(1):e1011134. doi: 10.1371/journal.pgen.1011134 (PMC10829993; doi:10.1371/journal.pgen.1011134)
Supplement: S7 Table — The analyses only include missense mutations. (CSV) [file pgen.1011134.s007.csv]

trait	cancer	type	rn	x	pvalue	adjPvalue	qval	gclambda	analyze_type
B Cells Memory (%)	thca	mutation1	mutation1	BRAF	0.000109378248731317	0.000332207066568133	0.0109628331967484	1.16212203850403	binary_by_zeros
B Cells Naive (%)	thca	mutation1	mutation1	BRAF	0.000700132419538321	0.000700132419538321	0.0231043698447646	0.993033131203481	binary_by_median
B cells	brca	mutation1	mutation1	TP53	2.98584971765299e-11	1.88054202109755e-09	7.95093166520045e-06	1.22420710772778	quantitative
B cells	esca	mutation1	mutation1	OR10X1	1.13532970044448e-05	3.28455051868964e-05	0.0244699013642378	1.11732946569098	quantitative
B cells	ov	mutation1	mutation1	CHRM2	4.32723340098549e-05	4.32723340098549e-05	0.0126030672803702	0.65782057404928	quantitative
B cells	ov	mutation1	mutation1	KIAA2018	0.000218967223715766	0.000218967223715766	0.0381659764741848	0.65782057404928	quantitative
B cells	ov	mutation1	mutation1	MAGEA11	0.000210139383231467	0.000210139383231467	0.0381659764741848	0.65782057404928	quantitative
B cells	ov	mutation1	mutation1	MASTL	0.000229323463793385	0.000229323463793385	0.0381659764741848	0.65782057404928	quantitative
B cells	ov	mutation1	mutation1	NLRP8	3.318010210187e-05	3.318010210187e-05	0.0126030672803702	0.65782057404928	quantitative
B cells	ov	mutation1	mutation1	TEX15	1.64267092592009e-05	1.64267092592009e-05	0.0109544041903738	0.65782057404928	quantitative
B cells	ov	mutation1	mutation1	ZKSCAN7	1.8805844103646e-05	1.8805844103646e-05	0.0109544041903738	0.65782057404928	quantitative
B cells	paad	mutation1	mutation1	KRAS	7.47442742429535e-05	7.47442742429535e-05	0.00650275185913695	0.919267213262797	quantitative
B cells	thca	mutation1	mutation1	ITPR2	0.000262913084536663	0.000262913084536663	0.00867613178970988	0.993537954216046	quantitative
CD8 T cells	brca	mutation1	mutation1	C20orf194	2.03016292206096e-06	2.03810973734755e-05	0.0391045691043173	1.24309228743743	quantitative
CD8 T cells	brca	mutation1	mutation1	CDH1	2.11452314318249e-07	3.25494251489405e-06	0.0137618969529721	1.24309228743743	quantitative
CD8 T cells	brca	mutation1	mutation1	MYH4	2.96901676635649e-06	2.77468560342838e-05	0.0391045691043173	1.24309228743743	quantitative
CD8 T cells	cesc	mutation1	mutation1	ATP11A	1.83010895260154e-05	2.50103230542531e-05	0.0185659964806072	1.03347510262538	quantitative
CD8 T cells	cesc	mutation1	mutation1	CREBBP	1.56026712408793e-05	2.14283232414222e-05	0.0185659964806072	1.03347510262538	quantitative
CD8 T cells	cesc	mutation1	mutation1	TENM2	7.07346501398269e-06	9.9560407679982e-06	0.0185659964806072	1.03347510262538	quantitative
CD8 T cells	lgg	mutation1	mutation1	IDH1	8.71618662422275e-11	8.71618662422275e-11	3.63464982230089e-08	0.722356864800381	quantitative
CD8 T cells	lusc	mutation1	mutation1	DPP3	4.84479342705396e-06	4.84479342705396e-06	0.035371836810921	0.961360538792916	quantitative
CD8 T cells	stad	mutation1	mutation1	ENOX1	9.22053226419372e-06	1.14277860950276e-05	0.0191712539530182	1.02128729173312	quantitative
CD8 T cells	stad	mutation1	mutation1	OR51B4	1.08452935663755e-06	1.4030882741993e-06	0.00588455222199185	1.02128729173312	quantitative
CD8 T cells	stad	mutation1	mutation1	PRKCI	4.80255694448413e-06	6.03039980338018e-06	0.0126457483876882	1.02128729173312	quantitative
CD8 T cells	stad	mutation1	mutation1	SERPINA3	1.87551884904502e-06	2.3998527280501e-06	0.00670998822762808	1.02128729173312	quantitative
CD8 T cells	stad	mutation1	mutation1	TRIM60	6.17128990523884e-07	8.07508999985832e-07	0.00588455222199185	1.02128729173312	quantitative
Cytotoxic cells	paad	mutation1	mutation1	KRAS	9.73813212276206e-05	9.73813212276206e-05	0.00847217494680299	0.823068475701383	quantitative
Cytotoxic cells	stad	mutation1	mutation1	PIK3CA	4.1730576827264e-09	5.27889603282458e-08	0.000442793799233326	1.16647943539246	quantitative
DC	gbm	mutation1	mutation1	MLK4	1.61250879534866e-06	1.61250879534866e-06	0.00251712622953926	0.967161521163247	quantitative
DC	lgg	mutation1	mutation1	TP53	7.62771816187241e-10	7.62771816187241e-10	3.18075847350079e-07	0.834038286138878	quantitative
DC	paad	mutation1	mutation1	KRAS	7.30400243339002e-05	0.000304761176702748	0.0265142223731391	1.20623708667447	quantitative
DC	thca	mutation1	mutation1	BRAF	1.60862558204952e-21	7.70049737963237e-18	2.54116413527868e-16	1.22623877151573	quantitative
DC	thca	mutation1	mutation1	HRAS	4.76171950677853e-06	3.60436150693085e-05	0.000396479765762394	1.22623877151573	quantitative
DC	thca	mutation1	mutation1	NRAS	8.48517390246248e-11	4.56298081882737e-09	7.52891835106516e-08	1.22623877151573	quantitative
Dendritic Cells Resting (%)	thca	mutation1	mutation1	BRAF	2.24591850154191e-07	2.24591850154191e-07	7.4115310550883e-06	0.387835069947316	binary_by_zeros
Eosinophils	brca	mutation1	mutation1	TP53	8.14145328593543e-21	2.20720042621368e-17	9.33204340203143e-14	1.21707317791046	quantitative
Eosinophils	lgg	mutation1	mutation1	CELSR3	2.02314220024237e-05	2.02314220024237e-05	0.00210912574375267	0.972126815905956	quantitative
Eosinophils	lgg	mutation1	mutation1	EGFR	0.00104930922094022	0.00104930922094022	0.0486179939035635	0.972126815905956	quantitative
Eosinophils	lgg	mutation1	mutation1	FBN2	1.20112657254858e-06	1.20112657254858e-06	0.000250434890376379	0.972126815905956	quantitative
Eosinophils	lgg	mutation1	mutation1	IDH1	1.74985964775582e-22	1.74985964775582e-22	7.29691473114177e-20	0.972126815905956	quantitative
Eosinophils	lgg	mutation1	mutation1	IL1RAPL2	3.06195178354158e-05	3.06195178354158e-05	0.00255366778747368	0.972126815905956	quantitative
Eosinophils	lgg	mutation1	mutation1	MED12	4.07391534935285e-05	4.07391534935285e-05	0.00283137116780023	0.972126815905956	quantitative
Eosinophils	lgg	mutation1	mutation1	MYH13	1.82911260068219e-05	1.82911260068219e-05	0.00210912574375267	0.972126815905956	quantitative
Eosinophils	lgg	mutation1	mutation1	PTPRZ1	8.74170304427648e-05	8.74170304427648e-05	0.00520755738494756	0.972126815905956	quantitative
Eosinophils	lgg	mutation1	mutation1	TMTC2	0.000188847834046858	0.000188847834046858	0.00984369334969247	0.972126815905956	quantitative
Eosinophils	lihc	mutation1	mutation1	FCRL1	1.6886469103968e-05	1.6886469103968e-05	0.0220537286497822	0.947994680119922	quantitative
Eosinophils	lusc	mutation1	mutation1	ANKRD45	4.29103818602878e-06	4.72791610058667e-06	0.0345185154503833	1.00886966123044	quantitative
Eosinophils	lusc	mutation1	mutation1	LMAN1	1.20613018640641e-05	1.31739264331128e-05	0.0480914184440783	1.00886966123044	quantitative
Eosinophils (%)	brca	mutation1	mutation1	CWH43	5.68417522682335e-05	5.68417522682335e-05	0.034332418370013	0.8084050057424	binary_by_zeros
Eosinophils (%)	brca	mutation1	mutation1	EMR1	8.64234964948943e-05	8.64234964948943e-05	0.0456748178975516	0.8084050057424	binary_by_zeros
Eosinophils (%)	brca	mutation1	mutation1	MROH8	5.6884744637786e-06	5.6884744637786e-06	0.012025435016428	0.8084050057424	binary_by_zeros
Eosinophils (%)	brca	mutation1	mutation1	PCDHGA11	4.3974583009935e-05	4.3974583009935e-05	0.0309874228276675	0.8084050057424	binary_by_zeros
Eosinophils (%)	brca	mutation1	mutation1	PTCHD3	2.13206109446249e-06	2.13206109446249e-06	0.00901435430738741	0.8084050057424	binary_by_zeros
Eosinophils (%)	brca	mutation1	mutation1	SLC4A10	2.52140808361387e-05	2.52140808361387e-05	0.0236115772607379	0.8084050057424	binary_by_zeros
Eosinophils (%)	brca	mutation1	mutation1	TAB3	2.79228680945339e-05	2.79228680945339e-05	0.0236115772607379	0.8084050057424	binary_by_zeros
Eosinophils (%)	brca	mutation1	mutation1	VAV1	1.93671141751618e-05	1.93671141751618e-05	0.0236115772607379	0.8084050057424	binary_by_zeros
Eosinophils (%)	thca	mutation1	mutation1	BRAF	1.43865736098265e-07	1.43865736098265e-07	4.74756929124274e-06	0.324226242449277	binary_by_zeros
IFN 21978456	lgg	mutation1	mutation1	IDH1	5.41059645708269e-11	9.07332592083133e-11	3.78357690898666e-08	1.02406909244944	quantitative
IFN 21978456	luad	mutation1	mutation1	GMPPA	4.32738015976131e-07	3.67489542835406e-06	0.0295020604988264	1.19205213297883	quantitative
IFN 21978456	thca	mutation1	mutation1	BRAF	1.83183736868679e-05	0.00138530700106902	0.0228575655176388	1.79522157045606	quantitative
IFN 21978456	thca	mutation1	mutation1	NRAS	6.9572091594369e-08	5.70945077423257e-05	0.00188411875549675	1.79522157045606	quantitative
IFN-gamma Response	lgg	mutation1	mutation1	IDH1	3.44234351077804e-12	2.80273146078636e-11	1.16873901914791e-08	1.09272945508627	quantitative
IFN-gamma Response	lihc	mutation1	mutation1	JAK1	4.19591063093637e-06	4.19591063093637e-06	0.0054798592840029	0.97952328399904	quantitative
IFN-gamma Response	luad	mutation1	mutation1	GMPPA	5.70680491142022e-07	4.03908205874415e-06	0.0324378680137742	1.17709654878143	quantitative
IFN-gamma Response	thca	mutation1	mutation1	BRAF	3.36241323877479e-10	1.6905316404387e-05	0.000278937720672385	2.13143205988671	quantitative
IFN-gamma Response	thca	mutation1	mutation1	NRAS	7.0239104261637e-11	7.96847424051372e-06	0.000262959649936953	2.13143205988671	quantitative
IFNG score 21050467	lgg	mutation1	mutation1	IDH1	1.66760569952944e-11	4.33434481207377e-10	1.80742178663476e-07	1.16353141864112	quantitative
IFNG score 21050467	thca	mutation1	mutation1	BRAF	4.30512628249845e-08	0.00119338230343142	0.0196908080066184	2.85764658540967	quantitative
IFNG score 21050467	thca	mutation1	mutation1	NRAS	2.09117767882607e-09	0.000394476710440628	0.0130177314445407	2.85764658540967	quantitative
Interferon 19272155	lgg	mutation1	mutation1	IDH1	3.21857984262341e-11	4.10379921847853e-11	1.71128427410555e-08	1.01091588126314	quantitative
Interferon 19272155	lihc	mutation1	mutation1	JAK1	1.79896961219107e-05	2.3937609387121e-05	0.03126251785958	1.03047720067544	quantitative
Interferon 19272155	luad	mutation1	mutation1	GMPPA	5.59707780384706e-07	4.77260795961987e-06	0.0383144966998283	1.19687207352849	quantitative
Interferon 19272155	thca	mutation1	mutation1	BRAF	1.21522573649722e-05	0.00117895347141032	0.0194527322782703	1.81879079867152	quantitative
Interferon 19272155	thca	mutation1	mutation1	NRAS	3.72016516906441e-08	4.48559371216047e-05	0.00148024592501295	1.81879079867152	quantitative
Interferon Cluster 21214954	lgg	mutation1	mutation1	IDH1	1.67395116399102e-13	1.07100033153733e-12	4.46607138251066e-10	1.07187986493885	quantitative
Interferon Cluster 21214954	lihc	mutation1	mutation1	JAK1	1.31281573954254e-05	1.31281573954254e-05	0.0171453735584256	0.976254241930205	quantitative
Interferon Cluster 21214954	luad	mutation1	mutation1	GMPPA	2.3708285111339e-08	9.61966251754063e-07	0.00772266506908162	1.29836322119854	quantitative
Interferon Cluster 21214954	thca	mutation1	mutation1	BRAF	7.12994970597648e-07	0.00101461049486746	0.0167410731653132	2.27574654512332	quantitative
Interferon Cluster 21214954	thca	mutation1	mutation1	NRAS	8.13243347532881e-09	0.000132379958426281	0.00436853862806728	2.27574654512332	quantitative
Leukocyte Fraction	lgg	mutation1	mutation1	IDH1	2.22845489958109e-18	4.19454337224828e-17	1.74912458622753e-14	1.0819623115953	quantitative
Leukocyte Fraction	paad	mutation1	mutation1	KRAS	8.46414054645762e-05	0.000233272477386738	0.0202947055326462	1.1410119037554	quantitative
Leukocyte Fraction	thca	mutation1	mutation1	NRAS	3.39364029858658e-07	0.000375318736522057	0.0123855183052279	2.05605673656736	quantitative
Lymph vessels	gbm	mutation1	mutation1	IDH1	2.38220752139159e-11	2.52401933590188e-05	0.0393999418334283	2.51478941880925	quantitative
Lymph vessels	kirc	mutation1	mutation1	ALPK2	0.000466430918673971	0.000466430918673971	0.0218556201892946	0.948327051204603	quantitative
Lymph vessels	kirc	mutation1	mutation1	FBN2	0.000928264777198683	0.000928264777198683	0.038058855865146	0.948327051204603	quantitative
Lymph vessels	kirc	mutation1	mutation1	FRY	6.53378990779979e-05	6.53378990779979e-05	0.00714361029919444	0.948327051204603	quantitative
Lymph vessels	kirc	mutation1	mutation1	LOXHD1	0.000278771313722075	0.000278771313722075	0.0182873981801681	0.948327051204603	quantitative
Lymph vessels	kirc	mutation1	mutation1	MYCBP2	0.00136383416403256	0.00136383416403256	0.0457435365018639	0.948327051204603	quantitative
Lymph vessels	kirc	mutation1	mutation1	MYO18B	4.77903959279707e-05	4.77903959279707e-05	0.00714361029919444	0.948327051204603	quantitative
Lymph vessels	kirc	mutation1	mutation1	OR10G7	2.03970763001239e-05	2.03970763001239e-05	0.00669024102644064	0.948327051204603	quantitative
Lymph vessels	kirc	mutation1	mutation1	RELN	0.000160338727011177	0.000160338727011177	0.0131477756149165	0.948327051204603	quantitative
Lymph vessels	kirc	mutation1	mutation1	TP53	0.00139462001530073	0.00139462001530073	0.0457435365018639	0.948327051204603	quantitative
Lymph vessels	kirc	mutation1	mutation1	UBE3C	0.000376199125749001	0.000376199125749001	0.0205655522076121	0.948327051204603	quantitative
Lymph vessels	lgg	mutation1	mutation1	IDH1	3.93402162267826e-49	1.43052469485724e-41	5.9652879775547e-39	1.18991660347273	quantitative
Lymph vessels	lihc	mutation1	mutation1	FNDC1	2.29338615155976e-05	2.29338615155976e-05	0.0299516231393705	0.948743569893898	quantitative
Lymph vessels	sarc	mutation1	mutation1	TP53	5.23209269917575e-05	5.23209269917575e-05	0.015539315316552	0.904348796829427	quantitative
Lymphocyte Infiltration Signature Score	lgg	mutation1	mutation1	IDH1	1.22421016269467e-12	1.72389080326788e-08	7.18862464962708e-06	1.5872317126631	quantitative
Lymphocyte Infiltration Signature Score	paad	mutation1	mutation1	KRAS	3.20571830487422e-07	3.20571830487422e-07	2.78897492524057e-05	0.58822751870942	quantitative
Lymphocyte Infiltration Signature Score	prad	mutation1	mutation1	UNC13D	7.57602923566076e-05	7.57602923566076e-05	0.0251524170623937	0.826339025715853	quantitative
Lymphocyte Infiltration Signature Score	thca	mutation1	mutation1	NRAS	3.07361061031759e-07	4.88200827923841e-05	0.00161106273214868	1.58869120477087	quantitative
Lymphocytes (%)	lgg	mutation1	mutation1	TP53	6.86810379006989e-08	3.07474858060688e-07	0.000128217015811307	1.11065472256475	quantitative
Lymphocytes (%)	paad	mutation1	mutation1	KRAS	0.000357630747820077	0.000357630747820077	0.0311138750603467	0.743394253438879	quantitative
Lymphocytes (%)	thca	mutation1	mutation1	BRAF	0.00020921710450039	0.000273675890429988	0.0090313043841896	1.0380563820523	quantitative
MHC I 19272155	coadread	mutation1	mutation1	FARSB	1.96219083781086e-09	1.8250281219356e-06	0.0211575510175994	1.58143877492772	quantitative
MHC I 19272155	coadread	mutation1	mutation1	GPR34	1.73063756179804e-08	7.37751479620225e-06	0.0285091763441242	1.58143877492772	quantitative
MHC I 19272155	coadread	mutation1	mutation1	POLI	5.36871233854494e-08	1.5268037427475e-05	0.0442505894741795	1.58143877492772	quantitative
MHC I 19272155	coadread	mutation1	mutation1	RWDD1	1.5506635944147e-08	6.87524322782369e-06	0.0285091763441242	1.58143877492772	quantitative
MHC I 19272155	hnsc	mutation1	mutation1	TTC21B	1.07680323867811e-05	1.07680323867811e-05	0.0440197163971611	0.996503866258142	quantitative
MHC I 19272155	lgg	mutation1	mutation1	IDH1	2.45315471058319e-06	2.45315471058319e-06	0.00102296551431319	0.903295902327987	quantitative
MHC I 19272155	thca	mutation1	mutation1	BRAF	5.27168756054455e-21	7.26917645836668e-21	2.398828231261e-19	1.00723896401285	quantitative
MHC I 19272155	thca	mutation1	mutation1	HRAS	3.3309176970707e-06	3.61197276045525e-06	3.97317003650078e-05	1.00723896401285	quantitative
MHC I 19272155	thca	mutation1	mutation1	KMT2C	0.00631799025910594	0.00650898951274677	0.0429593307841287	1.00723896401285	quantitative
MHC I 19272155	thca	mutation1	mutation1	LTBP2	0.0044542381999646	0.00459947270985811	0.0379456498563294	1.00723896401285	quantitative
MHC I 19272155	thca	mutation1	mutation1	NRAS	9.6816370181812e-12	1.1477674254623e-11	1.8938162520128e-10	1.00723896401285	quantitative
MHC II 19272155	lgg	mutation1	mutation1	IDH1	1.1055672688321e-07	1.89725266579316e-07	7.91154361635749e-05	1.03849847312973	quantitative
MHC II 19272155	prad	mutation1	mutation1	UNC13D	0.000145629164507554	0.000145629164507554	0.0483488826165079	0.90661999932282	quantitative
MHC II 19272155	thca	mutation1	mutation1	BRAF	1.7059849310692e-09	6.11893667215081e-07	2.01924910180977e-05	1.45866955127033	quantitative
MHC II 19272155	thca	mutation1	mutation1	HRAS	0.000163763451167069	0.00180333104387955	0.0198366414826751	1.45866955127033	quantitative
MHC II 19272155	thca	mutation1	mutation1	NRAS	5.43895541418172e-07	3.34932017016745e-05	0.000552637828077629	1.45866955127033	quantitative
MHC1 21978456	coadread	mutation1	mutation1	FARSB	5.76391352337147e-09	3.30096281072242e-06	0.0191340309323525	1.5676294354771	quantitative
MHC1 21978456	coadread	mutation1	mutation1	GPR34	4.11439878639846e-08	1.17859723699046e-05	0.045544925894768	1.5676294354771	quantitative
MHC1 21978456	coadread	mutation1	mutation1	RWDD1	5.7607595803955e-09	3.29979396122204e-06	0.0191340309323525	1.5676294354771	quantitative
MHC1 21978456	lgg	mutation1	mutation1	IDH1	5.91669738339736e-06	5.91669738339736e-06	0.0024672628088767	0.962932106174606	quantitative
MHC1 21978456	thca	mutation1	mutation1	BRAF	7.64175363491247e-17	6.73577755747392e-12	2.22280659396639e-10	1.47549301980669	quantitative
MHC1 21978456	thca	mutation1	mutation1	HRAS	2.47913925954559e-05	0.000517775548020809	0.0056955310282289	1.47549301980669	quantitative
MHC1 21978456	thca	mutation1	mutation1	NRAS	1.73709182406901e-11	3.06566510731979e-08	5.05834742707765e-07	1.47549301980669	quantitative
MHC2 21978456	lgg	mutation1	mutation1	IDH1	1.96835202840497e-08	2.29108916304376e-08	9.55384180989249e-06	1.00943901404463	quantitative
MHC2 21978456	thca	mutation1	mutation1	BRAF	1.7817540606356e-11	2.87520616104627e-11	9.4881803314527e-10	1.02116919760908	quantitative
MHC2 21978456	thca	mutation1	mutation1	HRAS	0.000183487201099588	0.000214115231396298	0.00235526754535928	1.02116919760908	quantitative
MHC2 21978456	thca	mutation1	mutation1	NRAS	1.31718172571294e-07	1.77516463350652e-07	2.92902164528576e-06	1.02116919760908	quantitative
Macrophage Regulation	lgg	mutation1	mutation1	IDH1	1.40012167895644e-06	1.40012167895644e-06	0.000583850740124835	0.981304321404917	quantitative
Macrophage Regulation	lgg	mutation1	mutation1	IDH2	4.8665793222835e-05	4.8665793222835e-05	0.0101468178869611	0.981304321404917	quantitative
Macrophage Regulation	lgg	mutation1	mutation1	TP53	0.000165735658101043	0.000165735658101043	0.023037256476045	0.981304321404917	quantitative
Macrophage Regulation	luad	mutation1	mutation1	OR52R1	1.47451510181745e-06	4.57100495553182e-06	0.0367097407978761	1.10337473529468	quantitative
Macrophage Regulation	thca	mutation1	mutation1	BRAF	3.19116450165585e-09	2.08748147927136e-05	0.00068886888815955	1.93638246261556	quantitative
Macrophage Regulation	thca	mutation1	mutation1	NRAS	1.87969156387944e-08	5.33032738003424e-05	0.00087950401770565	1.93638246261556	quantitative
Macrophages	blca	mutation1	mutation1	FGFR3	7.33620080876183e-07	7.33620080876183e-07	0.00460053152717454	0.954903191466119	quantitative
Macrophages	brca	mutation1	mutation1	TP53	1.41239633967289e-09	1.43505854304671e-09	6.06742752000149e-06	1.0008473281505	quantitative
Macrophages	hnsc	mutation1	mutation1	ATF7IP	7.2739657643094e-06	7.2739657643094e-06	0.0297359720444968	0.922899154188187	quantitative
Macrophages	lgg	mutation1	mutation1	IDH1	1.10008109436614e-15	1.05249176952148e-13	4.38889067890459e-11	1.16241443252653	quantitative
Macrophages	lihc	mutation1	mutation1	CTNNB1	1.6518091582742e-06	1.07512489241831e-05	0.0140411310949831	1.18528631724652	quantitative
Macrophages	thca	mutation1	mutation1	BRAF	4.77122027383572e-27	1.02228203770111e-21	3.37353072441366e-20	1.2652782237572	quantitative
Macrophages	thca	mutation1	mutation1	HRAS	2.9686509183886e-06	3.26247104805104e-05	0.000358871815285614	1.2652782237572	quantitative
Macrophages	thca	mutation1	mutation1	NRAS	2.00263317897103e-11	2.49848041338414e-09	4.12249268208383e-08	1.2652782237572	quantitative
Macrophages (%)	thca	mutation1	mutation1	BRAF	0.000178277351354481	0.00129682952448432	0.0427953743079827	1.35760831076784	quantitative
Macrophages M0 (%)	brca	mutation1	mutation1	TP53	4.90237509411832e-06	4.90237509411832e-06	0.0207272418979323	0.806855387929717	binary_by_median
Macrophages M0 (%)	thca	mutation1	mutation1	BRAF	3.95451499604915e-06	0.000385532418936903	0.0127225698249178	1.68928686339115	binary_by_median
Macrophages M1 (%)	luad	mutation1	mutation1	RP1L1	5.79632070162691e-07	2.60487667929884e-06	0.0209119499814111	1.13089869155385	binary_by_median
Macrophages M2 (%)	prad	mutation1	mutation1	SPOP	4.28959851514536e-05	4.28959851514536e-05	0.0142414670702826	0.909930399578776	quantitative
Mast Cells (%)	brca	mutation1	mutation1	TP53	1.72775427306027e-17	2.78552162160844e-09	1.17771854161605e-05	2.05028949425618	quantitative
Mast Cells Resting (%)	brca	mutation1	mutation1	PIK3CA	3.61941291489433e-06	3.61941291489433e-06	0.00765143890208661	0.652480543114459	binary_by_median
Mast Cells Resting (%)	brca	mutation1	mutation1	TP53	3.78783791234138e-08	3.78783791234138e-08	0.000160149786933794	0.652480543114459	binary_by_median
Mast cells	brca	mutation1	mutation1	MROH5	2.23438195454799e-08	1.98684591709827e-05	0.0411676297515315	1.71847252452232	quantitative
Mast cells	brca	mutation1	mutation1	PIK3CA	1.32654225567081e-14	4.19591715001458e-09	1.77403377102616e-05	1.71847252452232	quantitative
Mast cells	brca	mutation1	mutation1	TP53	4.27801844699398e-08	2.92107117442277e-05	0.0411676297515315	1.71847252452232	quantitative
Mast cells	kirc	mutation1	mutation1	DSCAM	1.89817584220301e-05	0.000137190488417186	0.0155608328851714	1.25779916206673	quantitative
Mast cells	kirc	mutation1	mutation1	MAN2C1	5.00673812697879e-06	4.70251563144495e-05	0.0154242512711394	1.25779916206673	quantitative
Mast cells	kirc	mutation1	mutation1	ZNF804B	1.98694371140758e-05	0.000142324691022909	0.0155608328851714	1.25779916206673	quantitative
Mast cells	lgg	mutation1	mutation1	TP53	5.2253945116789e-10	5.2253945116789e-10	2.1789895113701e-07	0.999472674807748	quantitative
Mast cells	lihc	mutation1	mutation1	CTNNB1	8.00402931979851e-06	8.00402931979851e-06	0.0104532622916569	0.899972884280216	quantitative
Monocytes (%)	thca	mutation1	mutation1	BRAF	0.000111737266041994	0.00019133655494824	0.00631410631329193	1.07279875729206	binary_by_median
NK CD56bright cells	brca	mutation1	mutation1	TP53	2.81839392646768e-08	3.91173718850727e-07	0.00165388248330087	1.19781726122443	quantitative
NK CD56bright cells	cesc	mutation1	mutation1	KRAS	7.44473224375797e-07	7.44473224375797e-07	0.0016579418706849	0.843394416373601	quantitative
NK CD56bright cells	lgg	mutation1	mutation1	TP53	4.46434810781059e-08	6.08131906799471e-08	2.53591005135379e-05	1.02042305802839	quantitative
NK CD56bright cells	paad	mutation1	mutation1	KRAS	1.42625246974335e-06	1.42625246974335e-06	0.000124083964867671	0.812657553979298	quantitative
NK CD56dim cells	lihc	mutation1	mutation1	PCDHB1	3.35213431237837e-05	3.35213431237837e-05	0.0437788741196615	0.90165471236373	quantitative
NK cells	brca	mutation1	mutation1	PIK3CA	1.04454347953605e-10	8.18957628322557e-10	3.46255285254777e-06	1.10663820031109	quantitative
NK cells	brca	mutation1	mutation1	TP53	3.52356997510894e-09	1.98373719560166e-08	4.19362043150192e-05	1.10663820031109	quantitative
NK cells	lgg	mutation1	mutation1	IDH1	6.93954503199432e-24	3.11411478093203e-22	1.29858586364866e-19	1.08010765168779	quantitative
NK cells	luad	mutation1	mutation1	KEAP1	7.28180212322444e-08	9.11509723976258e-08	0.00073176000640814	1.01523095754194	quantitative
NK cells	paad	mutation1	mutation1	KRAS	1.4264690009906e-05	1.4264690009906e-05	0.00124102803086182	0.834705801169381	quantitative
NK cells	stad	mutation1	mutation1	OR51B4	4.16700773820327e-07	4.16700773820327e-07	0.0034952860908049	0.723623062569194	quantitative
NK cells	thca	mutation1	mutation1	BRAF	9.34292117811198e-49	7.43421914764323e-25	2.45329231872227e-23	2.03192526427512	quantitative
NK cells	thca	mutation1	mutation1	NRAS	1.44251283664536e-16	6.81353073290891e-09	1.12423257092997e-07	2.03192526427512	quantitative
Neutrophils	kirc	mutation1	mutation1	PLEC	6.14992344460763e-07	6.14992344460763e-07	0.00020171748898313	0.962316455001545	quantitative
Neutrophils	lgg	mutation1	mutation1	IDH1	2.99675308371549e-08	1.11174054037398e-07	4.6359580533595e-05	1.09019421899209	quantitative
Neutrophils	thca	mutation1	mutation1	BRAF	4.39167707463084e-12	2.2010482368797e-07	7.26345918170301e-06	1.78565872880899	quantitative
Neutrophils	thca	mutation1	mutation1	NRAS	1.03132339346901e-09	4.91813844688495e-06	8.11492843736017e-05	1.78565872880899	quantitative
Neutrophils (%)	lihc	mutation1	mutation1	CTNNB1	6.74185847985921e-06	6.74185847985921e-06	0.00880486717469613	0.873901050894291	binary_by_zeros
STAT1 19272155	hnsc	mutation1	mutation1	CASP8	3.00306981926666e-07	5.4058536778333e-07	0.00220991298349825	1.04517236251904	quantitative
STAT1 19272155	lgg	mutation1	mutation1	IDH1	5.07400088979331e-14	5.07400088979331e-14	2.11585837104381e-11	0.914801350766701	quantitative
STAT1 19272155	prad	mutation1	mutation1	NYNRIN	3.83411210840448e-05	3.83411210840448e-05	0.00636462609995144	0.834430270246979	quantitative
STAT1 19272155	prad	mutation1	mutation1	UNC13D	1.35918762722341e-05	1.35918762722341e-05	0.00451250292238172	0.834430270246979	quantitative
STAT1 19272155	stad	mutation1	mutation1	PIK3CA	5.2123616977989e-12	3.31079026954943e-08	0.000277709087809806	1.560002191262	quantitative
STAT1 score	cesc	mutation1	mutation1	NLRX1	1.92685921029625e-05	1.92685921029625e-05	0.0429111546132975	0.999941551932326	quantitative
STAT1 score	lgg	mutation1	mutation1	IDH1	1.44196901190042e-09	1.17951589302924e-08	4.91858127393194e-06	1.12579552878266	quantitative
STAT1 score	prad	mutation1	mutation1	NYNRIN	6.97428850277745e-05	6.97428850277745e-05	0.0115773189146106	0.978051981809237	quantitative
STAT1 score	prad	mutation1	mutation1	UNC13D	1.48615649775242e-05	1.48615649775242e-05	0.00493403957253803	0.978051981809237	quantitative
STAT1 score	thca	mutation1	mutation1	BRAF	8.01470697517869e-09	2.09993713653246e-05	0.000346489627527855	1.83856825247134	quantitative
STAT1 score	thca	mutation1	mutation1	HRAS	3.2937870644943e-05	0.00219723327746522	0.0241695660521174	1.83856825247134	quantitative
STAT1 score	thca	mutation1	mutation1	NRAS	5.87244764834708e-09	1.76680973783954e-05	0.000346489627527855	1.83856825247134	quantitative
Stromal Fraction	blca	mutation1	mutation1	FGFR3	1.69649323413985e-07	1.69649323413985e-07	0.0010638709071291	0.994524891733104	quantitative
T Cells CD4 Memory Activated (%)	tgct	mutation1	mutation1	KRAS	0.00159067342240563	0.00250049341428759	0.0100019736571504	1.09083779736937	binary_by_zeros
T Cells CD4 Naive (%)	lgg	mutation1	mutation1	IDH1	4.38205273517194e-06	4.38205273517194e-06	0.0018273159905667	0.8794550901019	binary_by_zeros
T Cells CD8 (%)	lgg	mutation1	mutation1	IDH1	1.86686568111393e-05	1.86686568111393e-05	0.00389241494512254	0.869833428829746	quantitative
T Cells CD8 (%)	lgg	mutation1	mutation1	TP53	3.46417970329022e-06	3.46417970329022e-06	0.00144456293627202	0.869833428829746	quantitative
T Cells CD8 (%)	sarc	mutation1	mutation1	ITGB4	0.000145030758034591	0.000145030758034591	0.0430741351362735	0.904268171903477	quantitative
T Cells CD8 (%)	thca	mutation1	mutation1	BRAF	4.58006389842032e-10	4.58006389842032e-10	1.51142108647871e-08	0.926101140032896	quantitative
T Cells CD8 (%)	thca	mutation1	mutation1	NRAS	4.14424014574356e-05	4.14424014574356e-05	0.000683799624047687	0.926101140032896	quantitative
T Cells Follicular Helper (%)	hnsc	mutation1	mutation1	TP53	5.98390853076586e-07	5.98390853076586e-07	0.00244622180737708	0.85742865109917	quantitative
T Cells Follicular Helper (%)	lgg	mutation1	mutation1	NIPBL	3.22333808099568e-05	3.22333808099568e-05	0.013441319797752	0.802902142264747	quantitative
T Cells Regulatory Tregs (%)	thca	mutation1	mutation1	BRAF	3.88745472533403e-12	3.88745472533403e-12	1.28286005936023e-10	0.409129404696425	binary_by_median
T Cells Regulatory Tregs (%)	thca	mutation1	mutation1	NRAS	0.00236738205144657	0.00236738205144657	0.0390618038488684	0.409129404696425	binary_by_median
T cells	esca	mutation1	mutation1	OR10X1	1.17973698755136e-05	1.17973698755136e-05	0.00878904055725763	0.926589979738583	quantitative
T cells	lgg	mutation1	mutation1	IDH1	4.60230214138092e-08	8.83660486908466e-07	0.00036848642304083	1.23632887016336	quantitative
T cells	paad	mutation1	mutation1	KRAS	1.3592945829154e-06	1.3592945829154e-06	0.00011825862871364	0.926350471493952	quantitative
T cells	stad	mutation1	mutation1	PIK3CA	5.07242059246462e-06	5.07242059246462e-06	0.0425474639295932	0.867983453560517	quantitative
T helper cells	lgg	mutation1	mutation1	IDH1	2.1191987688376e-05	2.1191987688376e-05	0.00883705886605279	0.819137689669662	quantitative
T helper cells	lgg	mutation1	mutation1	MYO15A	0.000167565885048145	0.000167565885048145	0.0349374870325382	0.819137689669662	quantitative
T helper cells	lihc	mutation1	mutation1	MAB21L1	3.39718588071901e-05	3.39718588071901e-05	0.0147890825340634	0.652044942806123	quantitative
T helper cells	lihc	mutation1	mutation1	NOS3	1.56567708167695e-05	1.56567708167695e-05	0.0102238713433505	0.652044942806123	quantitative
T helper cells	lihc	mutation1	mutation1	PTPRH	1.43439608726248e-06	1.43439608726248e-06	0.0018733212899648	0.652044942806123	quantitative
TCR Richness	thca	mutation1	mutation1	BRAF	0.0010890730298773	0.0010890730298773	0.0306412708469051	0.631950243564689	binary_by_median
TCR Richness	thca	mutation1	mutation1	NRAS	0.00185704671799425	0.00185704671799425	0.0306412708469051	0.631950243564689	binary_by_median
TCR Shannon	thca	mutation1	mutation1	NRAS	4.58443216969633e-05	0.000190689957703697	0.00629276860422202	1.19337985064578	quantitative
TGF-beta Response	blca	mutation1	mutation1	NRP2	4.15921864464518e-06	4.15921864464518e-06	0.0260824601205699	0.948363470206339	quantitative
TGF-beta Response	brca	mutation1	mutation1	PIK3CA	4.3727496618769e-08	4.3727496618769e-08	0.000184879855704155	0.844083117346459	quantitative
TGF-beta Response	lgg	mutation1	mutation1	IDH1	1.18688464615765e-32	1.57394890721474e-18	6.56336694308547e-16	1.83512584074931	quantitative
TGF-beta Response	lihc	mutation1	mutation1	CTNNB1	1.78558683214119e-07	2.79397886745484e-07	0.000364893640089603	1.03278970666454	quantitative
TGF-beta Response	thca	mutation1	mutation1	BRAF	2.66889274937162e-27	1.1954145640801e-22	3.94486806146434e-21	1.22125676018828	quantitative
TGF-beta Response	thca	mutation1	mutation1	HRAS	2.41505803032847e-05	0.000132916977890577	0.00146208675679635	1.22125676018828	quantitative
TGF-beta Response	thca	mutation1	mutation1	NRAS	3.11373168619128e-13	4.22107128928068e-11	6.96476762731312e-10	1.22125676018828	quantitative
TGFB PCA 17349583	coadread	mutation1	mutation1	CXADR	3.58632099066474e-06	3.58632099066474e-06	0.0415762192447763	0.972523961656813	quantitative
TGFB PCA 17349583	lgg	mutation1	mutation1	IDH1	9.18965854413195e-13	1.31895934401774e-05	0.00550006046455399	2.68715677892432	quantitative
TGFB PCA 17349583	lihc	mutation1	mutation1	CTNNB1	2.55216752169308e-06	1.02490031704154e-05	0.0133851981405625	1.13678259769289	quantitative
TGFB PCA 17349583	thca	mutation1	mutation1	BRAF	4.82008314245386e-23	3.94305893303709e-20	1.30120944790224e-18	1.15714781660213	quantitative
TGFB PCA 17349583	thca	mutation1	mutation1	HRAS	6.72170335939537e-05	0.000211058251784848	0.00232164076963333	1.15714781660213	quantitative
TGFB PCA 17349583	thca	mutation1	mutation1	NRAS	5.66587857404128e-09	6.08529949920025e-08	1.00407441736804e-06	1.15714781660213	quantitative
TGFB score 21050467	blca	mutation1	mutation1	NRP2	6.36365762085532e-06	6.36365762085532e-06	0.0399064969403837	0.938014615012316	quantitative
TGFB score 21050467	brca	mutation1	mutation1	PIK3CA	2.97135360389063e-07	2.97135360389063e-07	0.00125628830372496	0.869982479227956	quantitative
TGFB score 21050467	lgg	mutation1	mutation1	IDH1	2.48880275311096e-27	1.2428845408002e-13	5.18282853513685e-11	2.13476285202511	quantitative
TGFB score 21050467	lihc	mutation1	mutation1	CTNNB1	1.90261334657193e-06	3.21811629233071e-06	0.0042028598777839	1.04653853096006	quantitative
TGFB score 21050467	thca	mutation1	mutation1	BRAF	1.45807873967345e-25	5.24470479301956e-23	1.73075258169645e-21	1.11952257590831	quantitative
TGFB score 21050467	thca	mutation1	mutation1	HRAS	2.93158188937294e-05	7.83609921970032e-05	0.000861970914167036	1.11952257590831	quantitative
TGFB score 21050467	thca	mutation1	mutation1	NRAS	3.8973291486686e-12	5.38474365057139e-11	8.88482702344279e-10	1.11952257590831	quantitative
Tcm cells	brca	mutation1	mutation1	PIK3CA	6.10346008723018e-06	6.10346008723018e-06	0.0258054292488092	0.972186425435681	quantitative
Tcm cells	paad	mutation1	mutation1	KRAS	0.000535027316702746	0.000535027316702746	0.0465473765531389	0.835672256478678	quantitative
Tem cells	hnsc	mutation1	mutation1	HK3	1.3994219923806e-06	1.3994219923806e-06	0.00572083710485189	0.953611861598324	quantitative
Tem cells	luad	mutation1	mutation1	KEAP1	1.0903460658547e-07	1.97907148421599e-07	0.0015887985875286	1.04262343306434	quantitative
Tem cells	ov	mutation1	mutation1	RIN2	1.87419478572247e-05	1.87419478572247e-05	0.0218343692536668	0.938389497118626	quantitative
Tem cells	ov	mutation1	mutation1	RRP12	8.10514925896827e-05	8.10514925896827e-05	0.0472124944334902	0.938389497118626	quantitative
Tem cells	paad	mutation1	mutation1	KRAS	2.37781565014954e-07	2.37781565014954e-07	2.0686996156301e-05	0.951104226675055	quantitative
Tem cells	stad	mutation1	mutation1	ENOX1	4.96420239343907e-06	4.96420239343907e-06	0.0416397296761669	0.775979048807085	quantitative
Tfh cells	esca	mutation1	mutation1	OR10X1	8.85863328898565e-06	1.36495404564857e-05	0.0101689076400818	1.04363642930317	quantitative
Tfh cells	lgg	mutation1	mutation1	IDH1	1.06468258611549e-05	1.06468258611549e-05	0.00443972638410159	0.769806082463205	quantitative
Tfh cells	luad	mutation1	mutation1	KEAP1	2.98393126112255e-07	1.73566858727579e-06	0.01393394741865	1.14836098000056	quantitative
Tfh cells	ov	mutation1	mutation1	VPRBP	4.14388296629305e-06	4.14388296629305e-06	0.0048276236557314	0.546994786520244	quantitative
Tfh cells	paad	mutation1	mutation1	KRAS	1.7202935931721e-06	1.7202935931721e-06	0.000149665542605973	0.669474681424545	quantitative
Tfh cells	thca	mutation1	mutation1	BRAF	2.17533342376666e-06	7.02329100727988e-05	0.00231768603240236	1.41943904556525	quantitative
Tgd cells	kirc	mutation1	mutation1	MARK1	1.94555412887705e-05	0.000115457230228864	0.0378699715150674	1.22712985003359	quantitative
Tgd cells	lgg	mutation1	mutation1	IDH1	8.51523046616626e-07	1.74268566979484e-06	0.00072669992430445	1.06027809136846	quantitative
Tgd cells	ov	mutation1	mutation1	FER1L6	1.83096924992933e-05	5.79961405389202e-05	0.0112609172879737	1.13549296788344	quantitative
Tgd cells	ov	mutation1	mutation1	GJA8	1.00433165998538e-05	3.40723718240038e-05	0.00793886263499289	1.13549296788344	quantitative
Tgd cells	ov	mutation1	mutation1	IQUB	1.75712385359126e-09	1.62041074975579e-08	7.79614931945434e-06	1.13549296788344	quantitative
Tgd cells	ov	mutation1	mutation1	KCNH5	2.47078190405379e-09	2.18990625949388e-08	7.79614931945434e-06	1.13549296788344	quantitative
Tgd cells	ov	mutation1	mutation1	LOXL3	2.47101198317364e-09	2.19008644969412e-08	7.79614931945434e-06	1.13549296788344	quantitative
Tgd cells	ov	mutation1	mutation1	LRP5	3.10102182410959e-09	2.67678946590707e-08	7.79614931945434e-06	1.13549296788344	quantitative
Th1 cells	brca	mutation1	mutation1	TP53	2.4323833384085e-13	1.78946946357632e-07	0.000756587689200069	1.96785000368041	quantitative
Th1 cells	cesc	mutation1	mutation1	NLRX1	5.06120676367281e-06	1.49435800129098e-05	0.03327935268875	1.11039126923355	quantitative
Th1 cells	ov	mutation1	mutation1	COL6A6	1.16808873868173e-06	1.16808873868173e-06	0.00136082338056422	0.964912853812071	quantitative
Th1 cells	thca	mutation1	mutation1	BRAF	1.20320164492714e-17	1.93356096545334e-09	6.38075118599603e-08	2.02964413839744	quantitative
Th1 cells	thca	mutation1	mutation1	HRAS	6.45547528591113e-07	0.00047669205310807	0.00524361258418877	2.02964413839744	quantitative
Th1 cells	thca	mutation1	mutation1	NRAS	2.28059420504422e-10	8.54699497025744e-06	0.000141025417009248	2.02964413839744	quantitative
Th17 cells	lgg	mutation1	mutation1	IDH1	8.54009408417098e-06	6.27548933631452e-05	0.0261687905324315	1.23694690652072	quantitative
Th17 cells	lihc	mutation1	mutation1	GPR124	6.82870127835755e-05	9.20289706524321e-05	0.0400632785573588	1.03688835460944	quantitative
Th17 cells	lihc	mutation1	mutation1	NOS3	1.56302812779736e-07	2.59331645293346e-07	0.00033868712875311	1.03688835460944	quantitative
Th17 cells	lihc	mutation1	mutation1	OR51G1	3.52835012703055e-06	5.25968688542543e-06	0.00343457553618281	1.03688835460944	quantitative
Th17 cells	lusc	mutation1	mutation1	FEM1B	7.62068175668712e-07	2.51952105505476e-06	0.0183950232229548	1.10382477727769	quantitative
Th17 cells	prad	mutation1	mutation1	SPOP	2.74822129947702e-05	2.74822129947702e-05	0.00912409471426371	0.902749042879785	quantitative
Th17 cells	sarc	mutation1	mutation1	CEP290	9.70876134625252e-06	9.70876134625252e-06	0.002883502119837	0.737148304572127	quantitative
Th17 cells	sarc	mutation1	mutation1	PDE4DIP	0.000276580739991095	0.000276580739991095	0.0410722398886776	0.737148304572127	quantitative
Th2 cells	brca	mutation1	mutation1	PIK3CA	1.27496105621623e-06	3.09882464094832e-06	0.0131018305819295	1.07843288384273	quantitative
Th2 cells	brca	mutation1	mutation1	TP53	3.11018013589426e-06	7.10148526953164e-06	0.0150125398597899	1.07843288384273	quantitative
Th2 cells	kirc	mutation1	mutation1	OR10G7	2.13589694298152e-06	0.00015210949219494	0.0498919134399402	1.56621294792608	quantitative
Th2 cells	lihc	mutation1	mutation1	CTNNB1	3.72271122511674e-06	1.14177307191653e-05	0.0149115563192298	1.11134705254881	quantitative
Th2 cells	lihc	mutation1	mutation1	NOS3	2.30660235680665e-05	5.93729154699831e-05	0.0387705138018989	1.11134705254881	quantitative
Th2 cells	lusc	mutation1	mutation1	TUT1	1.64050401321495e-06	1.64050401321495e-06	0.0119773198004823	0.970711850995093	quantitative
Th2 cells	thca	mutation1	mutation1	BRAF	1.72053277160217e-09	6.76090326042947e-07	2.23109807594172e-05	1.46936384927714	quantitative
Th2 cells	thca	mutation1	mutation1	NRAS	1.38653409687743e-05	0.000336714051644822	0.00555578185213956	1.46936384927714	quantitative
Treg cells	hnsc	mutation1	mutation1	CSPG4	8.68822758305252e-06	8.68822758305252e-06	0.0355174743595187	0.979721944570121	quantitative
Treg cells	lgg	mutation1	mutation1	TP53	7.47662754070408e-06	7.47662754070408e-06	0.0031177536844736	0.925508665712971	quantitative
Treg cells	thca	mutation1	mutation1	BRAF	1.94509532158151e-12	4.42368095039123e-07	1.45981471362911e-05	1.94268420127444	quantitative
Treg cells	thca	mutation1	mutation1	NRAS	1.21126724093677e-05	0.00169357331996451	0.0279439597794143	1.94268420127444	quantitative
aDC	brca	mutation1	mutation1	TP53	3.34050782506598e-10	1.14426621876178e-06	0.0048379575729248	1.66737521556892	quantitative
aDC	gbm	mutation1	mutation1	CRLF2	1.62282361585202e-05	1.62282361585202e-05	0.02533227664345	0.909291093017959	quantitative
aDC	hnsc	mutation1	mutation1	OR2B6	8.93170063512464e-06	8.93170063512464e-06	0.0365127921963895	0.933295808486785	quantitative
aDC	lgg	mutation1	mutation1	IDH1	4.36221818778451e-10	1.3780217734613e-06	0.000574635079533363	1.67060421725447	quantitative
aDC	prad	mutation1	mutation1	NYNRIN	2.20808446600264e-05	2.20808446600264e-05	0.00733084042712876	0.988093567488154	quantitative
aDC	sarc	mutation1	mutation1	HRNR	6.90099371338426e-05	6.90099371338426e-05	0.0204959513287513	0.868989702243134	quantitative
aDC	thca	mutation1	mutation1	BRAF	1.63893411932162e-10	0.000611109396849168	0.0201666100960225	3.47950165160478	quantitative
aDC	ucec	mutation1	mutation1	CTNNB1	2.04955162825921e-07	2.04955162825921e-07	0.00173750739285675	0.932103307308993	quantitative
aDC	ucec	mutation1	mutation1	TP53	2.5314450830375e-12	2.5314450830375e-12	4.29206513829008e-08	0.932103307308993	quantitative
iDC	brca	mutation1	mutation1	PIK3CA	2.39101963914903e-09	2.39101963914903e-09	1.01092310343221e-05	0.977146586430754	quantitative
iDC	ov	mutation1	mutation1	AKAP9	7.78833740805258e-05	7.78833740805258e-05	0.0226835327009531	0.710797383703867	quantitative
iDC	ov	mutation1	mutation1	BAI2	6.27273549932491e-06	6.27273549932491e-06	0.00629491661699477	0.710797383703867	quantitative
iDC	ov	mutation1	mutation1	COL6A6	1.08067238059996e-05	1.08067238059996e-05	0.00629491661699477	0.710797383703867	quantitative
iDC	ov	mutation1	mutation1	VWA8	7.5302549498837e-05	7.5302549498837e-05	0.0226835327009531	0.710797383703867	quantitative
iDC	thca	mutation1	mutation1	BRAF	3.42586900472199e-26	7.26185799640887e-14	2.39641313881493e-12	2.00163268991845	quantitative
iDC	thca	mutation1	mutation1	HRAS	4.85956712122626e-06	0.00123488536240156	0.0135837389864172	2.00163268991845	quantitative
iDC	thca	mutation1	mutation1	NRAS	2.75746925178286e-13	2.41947061317508e-07	3.99212651173889e-06	2.00163268991845	quantitative
