# Supplementary material for: Genome-wide analyses reveal the contribution of somatic variants to the immune landscape of multiple cancer types
Source: PLoS Genet. 2024 Jan 19;20(1):e1011134. doi: 10.1371/journal.pgen.1011134 (PMC10829993; doi:10.1371/journal.pgen.1011134)
Supplement: S8 Table — The analyses only include nonsense mutations. (CSV) [file pgen.1011134.s008.csv]

trait	cancer	type	rn	x	pvalue	adjPvalue	qval	gclambda	analyze_type
B cells	brca	mutation1	mutation1	TP53	3.18827275515119e-07	5.28005824519874e-05	0.00195362155072353	1.59880556065653	quantitative
CD8 T cells	blca	mutation1	mutation1	KANSL1	0.000172570968153787	0.000405453436175689	0.0306754782599673	1.12805038153804	quantitative
CD8 T cells	blca	mutation1	mutation1	MGA	0.000221813503048934	0.000507287708629182	0.0306754782599673	1.12805038153804	quantitative
CD8 T cells	blca	mutation1	mutation1	NCOR1	0.000314035261646773	0.000691928081051893	0.0306754782599673	1.12805038153804	quantitative
CD8 T cells	brca	mutation1	mutation1	CDH1	8.69574395806266e-06	0.000821172468359929	0.018385218046183	1.7670761272468	quantitative
CD8 T cells	brca	mutation1	mutation1	NF1	1.20616301038962e-05	0.000993795570063945	0.018385218046183	1.7670761272468	quantitative
CD8 T cells	gbm	mutation1	mutation1	RELN	0.00164154153988361	0.00164154153988361	0.0180569569387197	0.783755732754495	quantitative
CD8 T cells	ov	mutation1	mutation1	BRCA1	0.000190957423980019	0.00538228839321818	0.0269114419660909	1.7967346444671	quantitative
Cytotoxic cells	blca	mutation1	mutation1	KMT2A	6.74485118798516e-06	0.000235467985265001	0.0313172420402451	1.49833679297585	quantitative
Eosinophils	brca	mutation1	mutation1	CDH1	0.000482444189728345	0.0005421514158058	0.0100298011924073	1.01818092230074	quantitative
Eosinophils	brca	mutation1	mutation1	TP53	2.62758271363758e-07	3.35730039668675e-07	1.2422011467741e-05	1.01818092230074	quantitative
Eosinophils	lgg	mutation1	mutation1	NF1	0.00124172447961519	0.00124172447961519	0.00869207135730633	0.700715260583882	quantitative
IFN 21978456	hnsc	mutation1	mutation1	CDKN2A	1.71713421940433e-05	0.000200344625434218	0.0100172312717109	1.33642001934047	quantitative
IFN-gamma Response	blca	mutation1	mutation1	FAT4	0.000265480883134436	0.000747295584321006	0.0496951563573469	1.16992798815677	quantitative
IFN-gamma Response	blca	mutation1	mutation1	KMT2A	0.000128306625421492	0.000399134568779436	0.0496951563573469	1.16992798815677	quantitative
IFN-gamma Response	hnsc	mutation1	mutation1	CDKN2A	9.01716437956486e-06	0.000344517106304036	0.0172258553152018	1.53840439923168	quantitative
IFN-gamma Response	kirc	mutation1	mutation1	BAP1	0.0027301991574532	0.0027301991574532	0.0163811949447192	0.975039160270647	quantitative
IFNG score 21050467	blca	mutation1	mutation1	EP300	0.000472411474181325	0.0009443118047674	0.0418644900113547	1.11778639772243	quantitative
IFNG score 21050467	blca	mutation1	mutation1	FAT4	0.000394661270093437	0.000803089232857326	0.0418644900113547	1.11778639772243	quantitative
IFNG score 21050467	blca	mutation1	mutation1	KMT2A	0.000219086067661683	0.000472680218380056	0.0418644900113547	1.11778639772243	quantitative
IFNG score 21050467	lgg	mutation1	mutation1	NF1	0.00152565541559787	0.0027482376176075	0.0192376633232525	1.12041996127702	quantitative
IFNG score 21050467	lihc	mutation1	mutation1	AXIN1	0.0068622588387292	0.0068622588387292	0.0480358118711044	0.940776786960453	quantitative
IFNG score 21050467	luad	mutation1	mutation1	AFF2	5.76483480221963e-05	0.00014196675446345	0.0323684200176667	1.11761039745926	quantitative
Interferon 19272155	hnsc	mutation1	mutation1	CDKN2A	1.17184786611267e-05	8.39815448031369e-05	0.00419907724015684	1.2419499562799	quantitative
Interferon 19272155	kirc	mutation1	mutation1	BAP1	0.00483175119778661	0.00483175119778661	0.0289905071867197	0.99570456958821	quantitative
Interferon Cluster 21214954	hnsc	mutation1	mutation1	CDKN2A	2.43848059600976e-05	0.000603383176966845	0.0301691588483423	1.51391141017365	quantitative
Leukocyte Fraction	kirc	mutation1	mutation1	VHL	0.00578675867685031	0.00578675867685031	0.0347205520611019	0.968341959213984	quantitative
Lymph vessels	lgg	mutation1	mutation1	NF1	0.00029826634514807	0.00029826634514807	0.00208786441603649	0.322453456911441	quantitative
Lymphocyte Infiltration Signature Score	ov	mutation1	mutation1	BRCA1	0.00403555848997031	0.00403555848997031	0.0201777924498515	0.486764346120113	quantitative
MHC I 19272155	blca	mutation1	mutation1	KMT2A	8.31627841413853e-07	1.0218868387822e-05	0.00135910949558032	1.24720509185953	quantitative
MHC1 21978456	blca	mutation1	mutation1	FAT4	0.000224687807107187	0.000405845736866003	0.0269887415015892	1.08855489927684	quantitative
MHC1 21978456	blca	mutation1	mutation1	KMT2A	8.60867196362868e-07	2.39787276816814e-06	0.000318917078166363	1.08855489927684	quantitative
Macrophages	hnsc	mutation1	mutation1	NSD1	0.000186196420060834	0.000186196420060834	0.0093098210030417	0.905591861390012	quantitative
Macrophages (%)	brca	mutation1	mutation1	CDH1	8.65327298393453e-05	0.00056398468047167	0.0208674331774518	1.29590507760103	quantitative
Macrophages (%)	hnsc	mutation1	mutation1	CDKN2A	0.00199504983380353	0.00199504983380353	0.0498762458450883	0.994717916371087	quantitative
Macrophages (%)	hnsc	mutation1	mutation1	CTNND2	0.000390435984939599	0.000390435984939599	0.0195217992469799	0.994717916371087	quantitative
Mast Cells (%)	brca	mutation1	mutation1	TP53	4.14761854422832e-05	0.000354917937778599	0.0131319636978082	1.31725865548123	quantitative
Mast cells	brca	mutation1	mutation1	TP53	0.000157343553732122	0.000322279978317876	0.0119243591977614	1.10404690099423	quantitative
Mast cells	hnsc	mutation1	mutation1	RB1	0.000141556791352757	0.000525568604415929	0.0262784302207964	1.20449890883318	quantitative
NK CD56bright cells	blca	mutation1	mutation1	LAMA3	0.000309030867235113	0.000309030867235113	0.0339627347574737	0.953781173917498	quantitative
NK CD56bright cells	blca	mutation1	mutation1	TP53	0.00051071781590186	0.00051071781590186	0.0339627347574737	0.953781173917498	quantitative
NK CD56bright cells	kirc	mutation1	mutation1	BAP1	0.00562286198077732	0.00562286198077732	0.0337371718846639	0.346572604115833	quantitative
NK CD56dim cells	lgg	mutation1	mutation1	NF1	0.00111861523527785	0.00371255463084826	0.0259878824159378	1.26140384869215	quantitative
NK cells	brca	mutation1	mutation1	CDH1	8.7997240548906e-07	1.00613693878784e-05	0.000372270667351501	1.23972632328207	quantitative
Neutrophils	hnsc	mutation1	mutation1	CDKN2A	0.000848023924586829	0.000848023924586829	0.0424011962293415	0.864060389457691	quantitative
Neutrophils	lgg	mutation1	mutation1	NF1	0.000542486840572747	0.000542486840572747	0.00379740788400923	0.538888235756439	quantitative
Neutrophils	paad	mutation1	mutation1	SMAD4	0.00582967392442146	0.00582967392442146	0.0233186956976858	0.663950862251579	quantitative
Neutrophils	sarc	mutation1	mutation1	TP53	0.00955453819245367	0.00955453819245367	0.028663614577361	0.91467772158269	quantitative
Neutrophils (%)	ucec	mutation1	mutation1	ARID1A	5.84831835571879e-06	5.84831835571879e-06	0.0144511946569811	0.608315652080754	binary_by_zeros
STAT1 score	ov	mutation1	mutation1	BRCA1	0.002736980246145	0.00911679470283283	0.0455839735141642	1.31989178636519	quantitative
T Cells CD4 Memory Activated (%)	brca	mutation1	mutation1	TP53	0.000273163086172706	0.000273163086172706	0.0101070341883901	0.317665791799318	binary_by_zeros
TGF-beta Response	lgg	mutation1	mutation1	NF1	2.95358547163416e-05	0.0052050171434571	0.0364351200041997	2.23490734210128	quantitative
TGFB score 21050467	lgg	mutation1	mutation1	NF1	5.86974729279413e-06	0.00337779351890341	0.0236445546323239	2.38966110970108	quantitative
TIL Regional Fraction	brca	mutation1	mutation1	TP53	3.046624942791e-06	0.000331425032427911	0.0122627261998327	1.69102582548217	quantitative
Tcm cells	kirc	mutation1	mutation1	BAP1	0.000579793284307152	0.00342857958676021	0.0102857387602806	1.38248856468103	quantitative
Tcm cells	kirc	mutation1	mutation1	VHL	0.000153723468878649	0.00128600686366553	0.0077160411819932	1.38248856468103	quantitative
Tem cells	lgg	mutation1	mutation1	ATRX	0.00259432444696359	0.00659148038838181	0.0461403627186727	1.22920913588459	quantitative
Th2 cells	brca	mutation1	mutation1	CDH1	1.6349327377044e-06	0.000384129328407021	0.0142127851510598	1.82286198091849	quantitative
Th2 cells	luad	mutation1	mutation1	PCDH17	0.000348517965849254	0.000348517965849254	0.039731048106815	0.796415364756119	quantitative
Th2 cells	luad	mutation1	mutation1	SPEG	0.000132861598768558	0.000132861598768558	0.0302924445192312	0.796415364756119	quantitative
Treg cells	brca	mutation1	mutation1	MUC16	0.000334400438931151	0.000606330458895372	0.0112171134895644	1.09447664434577	quantitative
Treg cells	brca	mutation1	mutation1	TP53	3.31856032218133e-06	8.79650240822016e-06	0.000325470589104146	1.09447664434577	quantitative
Treg cells	brca	mutation1	mutation1	TTN	0.00243877342901514	0.00376663638159207	0.0464551820396355	1.09447664434577	quantitative
aDC	brca	mutation1	mutation1	MUC16	0.00238186410193041	0.00238186410193041	0.0440644858857126	0.79251852698837	quantitative
aDC	brca	mutation1	mutation1	TP53	0.000442475718234905	0.000442475718234905	0.0163716015746915	0.79251852698837	quantitative
iDC	brca	mutation1	mutation1	CDH1	0.00112413205500802	0.00112413205500802	0.0415928860352967	0.81363345632568	quantitative
pDC	ucec	mutation1	mutation1	PCDH9	1.75030209271159e-05	1.75030209271159e-05	0.0432499647109034	0.943669348428451	quantitative
