# Supplementary material for: Genome-wide analyses reveal the contribution of somatic variants to the immune landscape of multiple cancer types
Source: PLoS Genet. 2024 Jan 19;20(1):e1011134. doi: 10.1371/journal.pgen.1011134 (PMC10829993; doi:10.1371/journal.pgen.1011134)
Supplement: S9 Table — The analyses double weight driver mutations. (CSV) [file pgen.1011134.s009.csv]

trait	cancer	type	rn	x	pvalue	adjPvalue	qval	gclambda	analyze_type
B Cells Memory (%)	thca	mutation1	mutation1	BRAF	0.000119330747569568	0.000119330747569568	0.0118137440093872	0.544736525701683	binary_by_zeros
B cells	brca	mutation1	mutation1	CAPRIN2	8.01980168137443e-06	1.49810923656947e-05	0.0392604493930307	1.06367106701943	quantitative
B cells	brca	mutation1	mutation1	KRT31	5.8740554962696e-07	1.27573944749734e-06	0.00501493176811203	1.06367106701943	quantitative
B cells	brca	mutation1	mutation1	TP53	7.88653299558784e-21	1.1195832598962e-19	8.80216358930395e-16	1.06367106701943	quantitative
B cells	hnsc	mutation1	mutation1	TP53	1.64016138442999e-10	1.64016138442999e-10	1.16156229245332e-06	0.945420597142373	quantitative
B cells	ov	mutation1	mutation1	CHPF2	5.59776400061968e-05	5.59776400061968e-05	0.0176749398319566	0.677630100729141	quantitative
B cells	ov	mutation1	mutation1	CHRM2	4.32723340098549e-05	4.32723340098549e-05	0.0176749398319566	0.677630100729141	quantitative
B cells	ov	mutation1	mutation1	CNTNAP1	1.36806538875661e-05	1.36806538875661e-05	0.0176749398319566	0.677630100729141	quantitative
B cells	ov	mutation1	mutation1	MAP1A	2.42757088648274e-05	2.42757088648274e-05	0.0176749398319566	0.677630100729141	quantitative
B cells	ov	mutation1	mutation1	MYBPC1	4.98813210751659e-05	4.98813210751659e-05	0.0176749398319566	0.677630100729141	quantitative
B cells	ov	mutation1	mutation1	NLRP8	3.318010210187e-05	3.318010210187e-05	0.0176749398319566	0.677630100729141	quantitative
B cells	ov	mutation1	mutation1	PXDN	4.42567351101955e-05	4.42567351101955e-05	0.0176749398319566	0.677630100729141	quantitative
B cells	ov	mutation1	mutation1	SERPINA9	0.000129519809939164	0.000129519809939164	0.0363518933229254	0.677630100729141	quantitative
B cells	ov	mutation1	mutation1	TEX15	1.64267092592009e-05	1.64267092592009e-05	0.0176749398319566	0.677630100729141	quantitative
B cells	paad	mutation1	mutation1	KRAS	7.47442742429535e-05	7.47442742429535e-05	0.0183870914637666	0.63858593316201	quantitative
B cells	ucec	mutation1	mutation1	TP53	2.17919522894855e-06	2.17919522894855e-06	0.0394260000821372	0.835402567634031	quantitative
BCR Richness	brca	mutation1	mutation1	TP53	1.4048977052879e-09	3.85341781799948e-08	0.00030272450378204	1.21309624143229	quantitative
BCR Shannon	brca	mutation1	mutation1	TP53	6.36923441919037e-07	6.36923441919037e-07	0.00500367055971596	0.636387149163055	binary_by_median
CD8 T cells	brca	mutation1	mutation1	AP2B1	8.15898615732852e-08	1.64717501451791e-05	0.0431669665471328	1.55007338994614	quantitative
CD8 T cells	brca	mutation1	mutation1	CDH1	1.35189685775064e-16	3.10315457479095e-11	2.43970012670065e-07	1.55007338994614	quantitative
CD8 T cells	brca	mutation1	mutation1	TP53	4.52326766954244e-08	1.11908940260604e-05	0.0431669665471328	1.55007338994614	quantitative
CD8 T cells	hnsc	mutation1	mutation1	SSSCA1	8.65182289777707e-07	6.86500461242648e-06	0.0486179626652044	1.19655923670618	quantitative
CD8 T cells	lgg	mutation1	mutation1	IDH1	8.71618662422275e-11	8.71618662422275e-11	9.02996934269477e-08	0.812218387085758	quantitative
CD8 T cells	stad	mutation1	mutation1	C7orf63	3.28610811105578e-06	3.51830455180195e-06	0.0109313722424486	1.00608740914656	quantitative
CD8 T cells	stad	mutation1	mutation1	ENOX1	1.13266600135395e-05	1.20401439016188e-05	0.0299269816818636	1.00608740914656	quantitative
CD8 T cells	stad	mutation1	mutation1	LRRC47	2.2628694074987e-06	2.42803286738459e-06	0.0100585308252852	1.00608740914656	quantitative
CD8 T cells	stad	mutation1	mutation1	OR51B4	2.30139617661734e-07	2.5025720105461e-07	0.00311019649470669	1.00608740914656	quantitative
CD8 T cells	stad	mutation1	mutation1	TMEM59L	2.09888169894999e-05	2.22313917966122e-05	0.0460486228747162	1.00608740914656	quantitative
CD8 T cells	stad	mutation1	mutation1	TRIM60	8.55273999040754e-07	9.22922923591228e-07	0.00573504304719589	1.00608740914656	quantitative
Cytotoxic cells	paad	mutation1	mutation1	KRAS	9.73813212276206e-05	9.73813212276206e-05	0.0239558050219947	0.737946238098052	quantitative
Cytotoxic cells	stad	mutation1	mutation1	PIK3CA	3.97058545522124e-08	1.3860938882602e-06	0.0172263748432977	1.2945895164746	quantitative
DC	cesc	mutation1	mutation1	XKRX	9.52596655332928e-06	9.52596655332928e-06	0.0425429666271686	0.862479298359034	quantitative
DC	gbm	mutation1	mutation1	PSG1	4.7906982760166e-07	4.7906982760166e-07	0.00148320018625474	0.984673283916832	quantitative
DC	lgg	mutation1	mutation1	ATRX	1.61912737280305e-09	1.61912737280305e-09	8.3870797911198e-07	0.884809106084265	quantitative
DC	lgg	mutation1	mutation1	CIC	9.57735372027161e-05	9.57735372027161e-05	0.033073794847338	0.884809106084265	quantitative
DC	lgg	mutation1	mutation1	TP53	6.06978979570034e-12	6.06978979570034e-12	6.28830222834555e-09	0.884809106084265	quantitative
DC	paad	mutation1	mutation1	KRAS	7.30400243339002e-05	0.000128493071653209	0.0316092956266895	1.07274115476177	quantitative
DC	thca	mutation1	mutation1	BRAF	2.040776104048e-21	3.74157281774092e-16	3.70415708956351e-14	1.36068264005128	quantitative
DC	thca	mutation1	mutation1	HRAS	4.76171950677853e-06	8.77936471373954e-05	0.00289719035553405	1.36068264005128	quantitative
DC	thca	mutation1	mutation1	NRAS	8.48517390246248e-11	2.61817574606527e-08	1.29599699430231e-06	1.36068264005128	quantitative
Dendritic Cells (%)	thca	mutation1	mutation1	BRAF	9.0875184133202e-07	9.0875184133202e-07	8.996643229187e-05	0.904852350813895	binary_by_median
Dendritic Cells Resting (%)	thca	mutation1	mutation1	BRAF	2.80493624980639e-07	2.80493624980639e-07	2.77688688730833e-05	0.488097769399203	binary_by_zeros
Eosinophils	brca	mutation1	mutation1	CDH1	6.35742732610947e-09	2.0382710462113e-08	8.01244348265663e-05	1.07198061059143	quantitative
Eosinophils	brca	mutation1	mutation1	TP53	3.64328645669735e-43	2.2020962745511e-40	1.73128809105208e-36	1.07198061059143	quantitative
Eosinophils	esca	mutation1	mutation1	MUC6	1.06582310070278e-06	2.01364403661206e-06	0.00313524376500497	1.05417736799172	quantitative
Eosinophils	lgg	mutation1	mutation1	ARHGEF6	1.61380391480428e-05	3.02646312581853e-05	0.00447916542621142	1.06878765987471	quantitative
Eosinophils	lgg	mutation1	mutation1	CACNA1D	0.000395223951312473	0.000609539395244506	0.0394676758420817	1.06878765987471	quantitative
Eosinophils	lgg	mutation1	mutation1	CELSR3	0.000293415743035655	0.000460773799058093	0.0318241103882789	1.06878765987471	quantitative
Eosinophils	lgg	mutation1	mutation1	DMXL1	0.000133890729939017	0.000220542348131925	0.0163201337617625	1.06878765987471	quantitative
Eosinophils	lgg	mutation1	mutation1	FBN2	1.41944707077072e-08	4.123098952055e-08	2.13576525716449e-05	1.06878765987471	quantitative
Eosinophils	lgg	mutation1	mutation1	IDH1	1.74985964775582e-22	3.86523013271812e-21	4.00437841749597e-18	1.06878765987471	quantitative
Eosinophils	lgg	mutation1	mutation1	IL1RAPL2	3.06195178354158e-05	5.52042267825707e-05	0.00623210354767658	1.06878765987471	quantitative
Eosinophils	lgg	mutation1	mutation1	MED12	1.1254656747084e-05	2.15806105058699e-05	0.0037262520806802	1.06878765987471	quantitative
Eosinophils	lgg	mutation1	mutation1	MXRA5	3.35538367875637e-05	6.01554396493878e-05	0.00623210354767658	1.06878765987471	quantitative
Eosinophils	lgg	mutation1	mutation1	MYH13	5.57349072549338e-05	9.68591273354461e-05	0.00912236871995656	1.06878765987471	quantitative
Eosinophils	lgg	mutation1	mutation1	NCOR2	2.03931201792494e-05	3.76973826227929e-05	0.00488181104965168	1.06878765987471	quantitative
Eosinophils	lgg	mutation1	mutation1	NF1	6.80274479384706e-05	0.00011678747159856	0.0100826517146757	1.06878765987471	quantitative
Eosinophils	lgg	mutation1	mutation1	PDE4D	0.00013108128024083	0.000216194180548773	0.0163201337617625	1.06878765987471	quantitative
Eosinophils	lgg	mutation1	mutation1	PTCHD4	8.08095742571921e-06	1.58151162890966e-05	0.00327689209510082	1.06878765987471	quantitative
Eosinophils	lgg	mutation1	mutation1	PTEN	1.22514775992466e-06	2.69481587893692e-06	0.000697957312644661	1.06878765987471	quantitative
Eosinophils	lgg	mutation1	mutation1	RB1	1.78927285588776e-07	4.43613953349421e-07	0.000153194685223333	1.06878765987471	quantitative
Eosinophils	lusc	mutation1	mutation1	ANKRD45	1.83719452971182e-06	1.83719452971182e-06	0.0191839852792508	0.999132596326725	quantitative
Eosinophils	lusc	mutation1	mutation1	HOXB1	5.04349147692889e-06	5.04349147692889e-06	0.0263320690010457	0.999132596326725	quantitative
Eosinophils	lusc	mutation1	mutation1	LMAN1	1.20613018640641e-05	1.20613018640641e-05	0.0419813713548524	0.999132596326725	quantitative
IFN 21978456	kirc	mutation1	mutation1	SOS2	6.79999126006332e-06	8.26679070885188e-06	0.00776251647561191	1.01879441523822	quantitative
IFN 21978456	lgg	mutation1	mutation1	IDH1	5.41059645708269e-11	5.41059645708269e-11	5.60537792953767e-08	0.914929569850891	quantitative
IFN 21978456	lihc	mutation1	mutation1	DENND5B	1.54528780394512e-05	3.32011596288077e-05	0.0444065510035303	1.08450854392061	quantitative
IFN 21978456	lihc	mutation1	mutation1	JAK1	8.47783556864737e-07	2.26413831606757e-06	0.00605656999548076	1.08450854392061	quantitative
IFN 21978456	thca	mutation1	mutation1	BRAF	1.80131273391382e-05	0.000161560200102761	0.00799722990508665	1.29201997533417	quantitative
IFN 21978456	thca	mutation1	mutation1	NRAS	6.9572091594369e-08	2.09623090400943e-06	0.000207526859496934	1.29201997533417	quantitative
IFN-gamma Response	hnsc	mutation1	mutation1	CASP8	1.25425340812421e-06	1.36681794319179e-06	0.00967980467368424	1.00708760067527	quantitative
IFN-gamma Response	kirc	mutation1	mutation1	SOS2	7.40101986446357e-06	1.01904151176026e-05	0.00956879979542881	1.03138796545337	quantitative
IFN-gamma Response	lgg	mutation1	mutation1	IDH1	3.44234351077804e-12	3.44234351077804e-12	3.56626787716605e-09	0.935367825041152	quantitative
IFN-gamma Response	lihc	mutation1	mutation1	JAK1	3.97630467372306e-07	8.67790256431741e-07	0.00232133893595491	1.06217123112477	quantitative
IFN-gamma Response	lihc	mutation1	mutation1	SPATA20	1.78330099444619e-05	3.14135399751693e-05	0.042015609716789	1.06217123112477	quantitative
IFN-gamma Response	pcpg	mutation1	mutation1	HRAS	0.0012349786873939	0.00149402089921896	0.00448206269765687	1.03482975843445	quantitative
IFN-gamma Response	pcpg	mutation1	mutation1	RET	0.00111479013393699	0.00135296524807928	0.00448206269765687	1.03482975843445	quantitative
IFN-gamma Response	thca	mutation1	mutation1	BRAF	3.11705508073439e-10	1.27283164964701e-06	6.3005166657527e-05	1.68769673235829	quantitative
IFN-gamma Response	thca	mutation1	mutation1	NRAS	7.0239104261637e-11	5.19633250034367e-07	5.14436917534023e-05	1.68769673235829	quantitative
IFNG score 21050467	brca	mutation1	mutation1	TP53	5.49450980155364e-15	1.75866902885757e-08	0.000138266559048782	1.92396478904128	quantitative
IFNG score 21050467	lgg	mutation1	mutation1	IDH1	1.66760569952944e-11	1.66760569952944e-11	1.7276395047125e-08	0.993833836614093	quantitative
IFNG score 21050467	lgg	mutation1	mutation1	TTN	7.435429354708e-05	7.435429354708e-05	0.0385155240573874	0.993833836614093	quantitative
IFNG score 21050467	thca	mutation1	mutation1	BRAF	3.49572838562484e-08	0.000251060392110055	0.0124274894094477	2.2687516734587	quantitative
IFNG score 21050467	thca	mutation1	mutation1	NRAS	2.09117767882607e-09	6.97405889537884e-05	0.00690431830642505	2.2687516734587	quantitative
Interferon 19272155	hnsc	mutation1	mutation1	CASP8	5.72763467454491e-06	5.72763467454491e-06	0.0315930879811425	0.973969921639541	quantitative
Interferon 19272155	hnsc	mutation1	mutation1	FARS2	8.92208076281912e-06	8.92208076281912e-06	0.0315930879811425	0.973969921639541	quantitative
Interferon 19272155	kirc	mutation1	mutation1	SOS2	9.12234355660844e-06	9.9668042347398e-06	0.00935882917642067	1.00866653291248	quantitative
Interferon 19272155	lgg	mutation1	mutation1	IDH1	3.21857984262341e-11	3.21857984262341e-11	3.33444871695785e-08	0.900745575618899	quantitative
Interferon 19272155	lihc	mutation1	mutation1	DENND5B	1.02863202043326e-05	1.80591686299913e-05	0.0241541380426133	1.05840756467084	quantitative
Interferon 19272155	lihc	mutation1	mutation1	JAK1	5.24302530367769e-07	1.07821183531409e-06	0.00288421665946519	1.05840756467084	quantitative
Interferon 19272155	pcpg	mutation1	mutation1	HRAS	0.00276942418755317	0.00276942418755317	0.00830827256265951	0.311753073899927	quantitative
Interferon 19272155	pcpg	mutation1	mutation1	RET	0.00213970793064659	0.00213970793064659	0.00830827256265951	0.311753073899927	quantitative
Interferon 19272155	thca	mutation1	mutation1	BRAF	1.1806299249252e-05	0.000277263354948699	0.0137245360699606	1.4521289949747	quantitative
Interferon 19272155	thca	mutation1	mutation1	NRAS	3.72016516906441e-08	4.94335641650562e-06	0.000489392285234056	1.4521289949747	quantitative
Interferon Cluster 21214954	hnsc	mutation1	mutation1	CASP8	8.82618776198114e-07	1.03602068192287e-06	0.00733709846937779	1.01293154105556	quantitative
Interferon Cluster 21214954	lgg	mutation1	mutation1	IDH1	1.67395116399102e-13	1.67395116399102e-13	1.7342134058947e-10	0.905311379611101	quantitative
Interferon Cluster 21214954	lgg	mutation1	mutation1	TTN	4.30026647692557e-05	4.30026647692557e-05	0.0222753803504745	0.905311379611101	quantitative
Interferon Cluster 21214954	lihc	mutation1	mutation1	DENND5B	1.52024371705809e-05	2.18089666432772e-05	0.0291694928853833	1.0381461757158	quantitative
Interferon Cluster 21214954	lihc	mutation1	mutation1	JAK1	2.96911771658106e-07	4.89584236041857e-07	0.00130963783141197	1.0381461757158	quantitative
Interferon Cluster 21214954	pcpg	mutation1	mutation1	HRAS	0.00676848001365846	0.00676848001365846	0.0203054400409754	0.885522380823643	quantitative
Interferon Cluster 21214954	pcpg	mutation1	mutation1	RET	0.00294525787537114	0.00294525787537114	0.0176715472522268	0.885522380823643	quantitative
Interferon Cluster 21214954	thca	mutation1	mutation1	BRAF	6.32260338191197e-07	8.76476127891148e-05	0.00433855683306118	1.6126168576971	quantitative
Interferon Cluster 21214954	thca	mutation1	mutation1	NRAS	8.13243347532881e-09	5.61710261038953e-06	0.000556093158428563	1.6126168576971	quantitative
Leukocyte Fraction	brca	mutation1	mutation1	TP53	7.92485457613499e-08	4.44911649722554e-06	0.0349789539011872	1.36861818301899	quantitative
Leukocyte Fraction	lgg	mutation1	mutation1	CIC	5.11319994713541e-05	5.11319994713541e-05	0.0264863757261614	0.80831246580721	quantitative
Leukocyte Fraction	lgg	mutation1	mutation1	IDH1	2.22845489958109e-18	2.22845489958109e-18	2.30867927596601e-15	0.80831246580721	quantitative
Leukocyte Fraction	luad	mutation1	mutation1	SLC8A3	1.88600691144275e-06	2.66458205547054e-06	0.0293370484307307	1.03010810815288	quantitative
Leukocyte Fraction	lusc	mutation1	mutation1	C2CD5	6.78537683464736e-07	6.78537683464736e-07	0.00708529049073877	0.96751536389564	quantitative
Leukocyte Fraction	lusc	mutation1	mutation1	INTS5	2.10875217041831e-06	2.10875217041831e-06	0.011009795081754	0.96751536389564	quantitative
Leukocyte Fraction	paad	mutation1	mutation1	KRAS	8.46414054645762e-05	0.000125253459218121	0.0308123509676577	1.05028503592348	quantitative
Leukocyte Fraction	thca	mutation1	mutation1	BRAF	4.60197309698041e-05	6.26935507933249e-05	0.00310333076426958	1.03657460690804	quantitative
Leukocyte Fraction	thca	mutation1	mutation1	HRAS	0.000538836346269987	0.000676162203294963	0.0223133527087338	1.03657460690804	quantitative
Leukocyte Fraction	thca	mutation1	mutation1	NRAS	3.39364029858658e-07	5.4606784460324e-07	5.40607166157207e-05	1.03657460690804	quantitative
Lymph vessels	kirc	mutation1	mutation1	ADAM15	0.000287656961614449	0.000313145486460806	0.0319481169924799	1.01224181076745	quantitative
Lymph vessels	kirc	mutation1	mutation1	ALPK2	0.000127565648996326	0.000140166196895068	0.0264557358777271	1.01224181076745	quantitative
Lymph vessels	kirc	mutation1	mutation1	CPS1	0.000184657812462293	0.000202040240692863	0.0264557358777271	1.01224181076745	quantitative
Lymph vessels	kirc	mutation1	mutation1	CTAGE5	8.87473581725997e-05	9.79203654721552e-05	0.0264557358777271	1.01224181076745	quantitative
Lymph vessels	kirc	mutation1	mutation1	DCSTAMP	0.000524816519780411	0.000567422268191034	0.0380578221308129	1.01224181076745	quantitative
Lymph vessels	kirc	mutation1	mutation1	DNAH8	4.70590595224256e-06	5.37160077477901e-06	0.00504393312751749	1.01224181076745	quantitative
Lymph vessels	kirc	mutation1	mutation1	FRY	8.59505868794245e-05	9.48694030811406e-05	0.0264557358777271	1.01224181076745	quantitative
Lymph vessels	kirc	mutation1	mutation1	KIAA1551	0.000161697278238699	0.000177187363646621	0.0264557358777271	1.01224181076745	quantitative
Lymph vessels	kirc	mutation1	mutation1	LAMB1	0.000325630588209584	0.000353983059549593	0.0319481169924799	1.01224181076745	quantitative
Lymph vessels	kirc	mutation1	mutation1	MYO18B	0.000206264049791451	0.000225394980853905	0.0264557358777271	1.01224181076745	quantitative
Lymph vessels	kirc	mutation1	mutation1	OCA2	0.000145928815371628	0.000160096321076689	0.0264557358777271	1.01224181076745	quantitative
Lymph vessels	kirc	mutation1	mutation1	TEK	0.000375945065492239	0.000408010056171052	0.0319481169924799	1.01224181076745	quantitative
Lymph vessels	kirc	mutation1	mutation1	TP53	0.000511601336281998	0.000553294507430904	0.0380578221308129	1.01224181076745	quantitative
Lymph vessels	kirc	mutation1	mutation1	UBE3C	0.000376199125749001	0.000408282645271308	0.0319481169924799	1.01224181076745	quantitative
Lymph vessels	lgg	mutation1	mutation1	IDH1	3.93402162267826e-49	2.30155412693165e-46	2.38441007550119e-43	1.06205658374947	quantitative
Lymph vessels	lgg	mutation1	mutation1	NF1	4.15692176108804e-06	7.93741448049732e-06	0.00411158070089761	1.06205658374947	quantitative
Lymph vessels	lgg	mutation1	mutation1	NOTCH1	0.000103465955866254	0.000165097530749073	0.04276026046401	1.06205658374947	quantitative
Lymph vessels	lgg	mutation1	mutation1	TMEM132D	5.98345728015026e-05	9.84246172354536e-05	0.0339893011519767	1.06205658374947	quantitative
Lymph vessels	sarc	mutation1	mutation1	TP53	2.5072847204254e-05	2.5072847204254e-05	0.0173504102653438	0.903905393950959	quantitative
Lymphocyte Infiltration Signature Score	brca	mutation1	mutation1	CDH1	4.28715522505268e-07	2.64470838108431e-06	0.0207926972920849	1.15876378724491	quantitative
Lymphocyte Infiltration Signature Score	hnsc	mutation1	mutation1	TP53	2.85093092450392e-08	2.85093092450392e-08	0.000201902928073368	0.992690525300519	quantitative
Lymphocyte Infiltration Signature Score	lgg	mutation1	mutation1	IDH1	1.22421016269467e-12	1.11746404756315e-09	1.15769275327542e-06	1.35945536213699	quantitative
Lymphocyte Infiltration Signature Score	paad	mutation1	mutation1	KRAS	3.20571830487422e-07	3.20571830487422e-07	7.88606702999058e-05	0.688836689381723	quantitative
Lymphocyte Infiltration Signature Score	thca	mutation1	mutation1	BRAF	0.00084860369531003	0.00084860369531003	0.0420058829178465	0.862974817708644	quantitative
Lymphocyte Infiltration Signature Score	thca	mutation1	mutation1	NRAS	3.07361061031759e-07	3.07361061031759e-07	3.04287450421441e-05	0.862974817708644	quantitative
Lymphocytes (%)	brca	mutation1	mutation1	CDH1	5.10063437105671e-11	8.71947256311554e-09	6.85524932912144e-05	1.30296780701178	quantitative
Lymphocytes (%)	hnsc	mutation1	mutation1	TP53	3.83789079615483e-09	6.47389050598293e-08	0.000458480925633711	1.18784726881874	quantitative
Lymphocytes (%)	lgg	mutation1	mutation1	ATRX	2.882723579771e-08	2.882723579771e-08	1.49325081432138e-05	0.926263068271015	quantitative
Lymphocytes (%)	lgg	mutation1	mutation1	TP53	6.51749055379815e-09	6.51749055379815e-09	6.75212021373488e-06	0.926263068271015	quantitative
Lymphocytes (%)	thca	mutation1	mutation1	BRAF	0.000297132577708098	0.000297132577708098	0.0294161251931017	0.739242367822232	quantitative
MHC I 19272155	brca	mutation1	mutation1	TP53	2.3195863502137e-10	1.84124048673769e-06	0.0144758327067317	1.76571610095587	quantitative
MHC I 19272155	coadread	mutation1	mutation1	FARSB	3.34313811457296e-09	2.69827355092516e-06	0.0198660390186865	1.58823834110239	quantitative
MHC I 19272155	coadread	mutation1	mutation1	GPR34	1.73063756179804e-08	7.71694346429786e-06	0.037877330837262	1.58823834110239	quantitative
MHC I 19272155	coadread	mutation1	mutation1	SH2D4B	7.83652234084151e-11	2.46115353260079e-07	0.00362404857675467	1.58823834110239	quantitative
MHC I 19272155	hnsc	mutation1	mutation1	PALB2	1.52845677997275e-06	1.52845677997275e-06	0.010824530915767	0.957403217696845	quantitative
MHC I 19272155	hnsc	mutation1	mutation1	TTC21B	1.07680323867811e-05	1.07680323867811e-05	0.0381296026815919	0.957403217696845	quantitative
MHC I 19272155	kirc	mutation1	mutation1	BAP1	4.66305201922281e-05	4.66305201922281e-05	0.0437860584605022	0.959647216527127	quantitative
MHC I 19272155	lgg	mutation1	mutation1	IDH1	2.45315471058319e-06	2.45315471058319e-06	0.00254146828016419	0.850878298003885	quantitative
MHC I 19272155	lgg	mutation1	mutation1	TTN	8.80601613698741e-05	8.80601613698741e-05	0.0456151635895948	0.850878298003885	quantitative
MHC I 19272155	thca	mutation1	mutation1	BRAF	2.96098634945107e-21	1.20203088311709e-14	1.19001057428592e-12	1.50450645659575	quantitative
MHC I 19272155	thca	mutation1	mutation1	HRAS	3.3309176970707e-06	0.000150384467685885	0.0049626874336342	1.50450645659575	quantitative
MHC I 19272155	thca	mutation1	mutation1	NRAS	9.6816370181812e-12	2.80885350609792e-08	1.39038248551847e-06	1.50450645659575	quantitative
MHC II 19272155	lgg	mutation1	mutation1	CIC	4.14492846153638e-05	4.22266326876858e-05	0.0218733957322213	1.00210261168425	quantitative
MHC II 19272155	lgg	mutation1	mutation1	IDH1	1.1055672688321e-07	1.13986304761464e-07	0.000118089811732877	1.00210261168425	quantitative
MHC II 19272155	thca	mutation1	mutation1	BRAF	1.14219174646037e-09	1.18195053695168e-05	0.00117013103158216	1.93128580048815	quantitative
MHC II 19272155	thca	mutation1	mutation1	NRAS	5.43895541418172e-07	0.000311937537171235	0.0154409080899761	1.93128580048815	quantitative
MHC1 21978456	coadread	mutation1	mutation1	FARSB	4.37405052398509e-09	2.69896202303981e-06	0.0198711078946306	1.56451065890929	quantitative
MHC1 21978456	coadread	mutation1	mutation1	SH2D4B	2.35936399394919e-10	4.07385172830036e-07	0.00599874666992228	1.56451065890929	quantitative
MHC1 21978456	hnsc	mutation1	mutation1	PALB2	1.86300369338094e-06	1.86300369338094e-06	0.0131937921565238	0.918539040656332	quantitative
MHC1 21978456	lgg	mutation1	mutation1	IDH1	5.91669738339736e-06	5.91669738339736e-06	0.00612969848919967	0.8455610297207	quantitative
MHC1 21978456	thca	mutation1	mutation1	BRAF	4.24946106576672e-17	3.47261758590842e-13	3.43789141004934e-11	1.33515428702373	quantitative
MHC1 21978456	thca	mutation1	mutation1	HRAS	2.47913925954559e-05	0.000262986620767979	0.00867855848534332	1.33515428702373	quantitative
MHC1 21978456	thca	mutation1	mutation1	NRAS	1.73709182406901e-11	5.83544110221055e-09	2.88854334559422e-07	1.33515428702373	quantitative
MHC2 21978456	lgg	mutation1	mutation1	CIC	7.97421311713925e-05	7.97421311713925e-05	0.0413064239467813	0.917640481021919	quantitative
MHC2 21978456	lgg	mutation1	mutation1	IDH1	1.96835202840497e-08	1.96835202840497e-08	2.03921270142755e-05	0.917640481021919	quantitative
MHC2 21978456	thca	mutation1	mutation1	BRAF	1.13350671820851e-11	1.2109333788299e-08	1.1988240450416e-06	1.41927964699854	quantitative
MHC2 21978456	thca	mutation1	mutation1	NRAS	1.31718172571294e-07	9.46653293380507e-06	0.000468593380223351	1.41927964699854	quantitative
Macrophage Regulation	brca	mutation1	mutation1	TP53	9.76582600304003e-08	1.25681056031067e-06	0.00988104462516247	1.20996242240923	quantitative
Macrophage Regulation	lgg	mutation1	mutation1	ATRX	1.4798837610418e-06	1.4798837610418e-06	0.000511053192146435	0.980311495912208	quantitative
Macrophage Regulation	lgg	mutation1	mutation1	CIC	5.26777050753901e-06	5.26777050753901e-06	0.0013643525614526	0.980311495912208	quantitative
Macrophage Regulation	lgg	mutation1	mutation1	IDH1	1.40012167895644e-06	1.40012167895644e-06	0.000511053192146435	0.980311495912208	quantitative
Macrophage Regulation	lgg	mutation1	mutation1	IDH2	0.000105080385392415	0.000105080385392415	0.0217726558533084	0.980311495912208	quantitative
Macrophage Regulation	lgg	mutation1	mutation1	MYOCD	0.000133006607140228	0.000133006607140228	0.022965807499546	0.980311495912208	quantitative
Macrophage Regulation	lgg	mutation1	mutation1	TP53	4.98118551428042e-07	4.98118551428042e-07	0.000511053192146435	0.980311495912208	quantitative
Macrophage Regulation	thca	mutation1	mutation1	BRAF	2.11823055180316e-09	1.59977344410203e-06	0.000158377570966101	1.55757109236658	quantitative
Macrophage Regulation	thca	mutation1	mutation1	NRAS	1.87969156387944e-08	6.62820147317619e-06	0.000328095972922222	1.55757109236658	quantitative
Macrophages	blca	mutation1	mutation1	FGFR3	8.60780146399564e-07	8.60780146399564e-07	0.0084967608251101	0.961809349964469	quantitative
Macrophages	brca	mutation1	mutation1	TP53	1.83059500057585e-11	1.83059500057585e-11	1.43921378945273e-07	0.938273689564966	quantitative
Macrophages	lgg	mutation1	mutation1	IDH1	1.10008109436614e-15	7.65927624797568e-15	7.93501019290281e-12	1.06324899103852	quantitative
Macrophages	lihc	mutation1	mutation1	CTNNB1	5.38719316150359e-07	5.66855979209989e-06	0.0151633974438672	1.21959531323543	quantitative
Macrophages	luad	mutation1	mutation1	KEAP1	2.22180301986488e-07	1.58252383327687e-06	0.0174140922613787	1.16423611653539	quantitative
Macrophages	thca	mutation1	mutation1	BRAF	3.83338346232438e-27	1.24766715253155e-22	1.23519048100623e-20	1.21484291827738	quantitative
Macrophages	thca	mutation1	mutation1	HRAS	2.9686509183886e-06	2.23833803956844e-05	0.000738651553057585	1.21484291827738	quantitative
Macrophages	thca	mutation1	mutation1	NRAS	2.00263317897103e-11	1.17186391452652e-09	5.80072637690629e-08	1.21484291827738	quantitative
Macrophages (%)	brca	mutation1	mutation1	CDH1	9.43802564010342e-17	9.43802564010342e-17	7.42017575824931e-13	0.913260625159494	quantitative
Macrophages (%)	brca	mutation1	mutation1	TP53	1.22580525463186e-05	1.22580525463186e-05	0.0481864045595784	0.913260625159494	quantitative
Macrophages (%)	lgg	mutation1	mutation1	ATRX	5.28743216679048e-07	1.12523029956546e-06	0.00116573859034982	1.0613899054668	quantitative
Macrophages (%)	lgg	mutation1	mutation1	TP53	2.94720439748422e-05	5.01564473382022e-05	0.0259810397211887	1.0613899054668	quantitative
Macrophages (%)	thca	mutation1	mutation1	BRAF	0.000234731396868826	0.000234731396868826	0.0232384082900138	0.779784054803102	quantitative
Macrophages M0 (%)	brca	mutation1	mutation1	CDH1	4.27581556034192e-08	4.27581556034192e-08	0.000168082309677041	0.905987573967797	binary_by_median
Macrophages M0 (%)	brca	mutation1	mutation1	TP53	6.82378807198406e-11	6.82378807198406e-11	5.36486218219387e-07	0.905987573967797	binary_by_median
Macrophages M0 (%)	thca	mutation1	mutation1	BRAF	5.20702914597072e-06	0.000125079723234772	0.0123828926002424	1.41082368885733	binary_by_median
Macrophages M2 (%)	blca	mutation1	mutation1	CYP2C9	3.98021047604019e-06	3.98021047604019e-06	0.0196443288044964	0.823355102003793	quantitative
Macrophages M2 (%)	blca	mutation1	mutation1	ENPP3	1.21476550087291e-06	1.21476550087291e-06	0.0119909502591165	0.823355102003793	quantitative
Macrophages M2 (%)	kirp	mutation1	mutation1	KIAA1217	3.81149067285454e-06	5.16105997792287e-06	0.00502687241849687	1.02795557616879	quantitative
Macrophages M2 (%)	prad	mutation1	mutation1	SPOP	3.70622833876472e-05	3.70622833876472e-05	0.0340973007166354	0.766533780383192	quantitative
Mast Cells (%)	brca	mutation1	mutation1	TP53	3.90984232127281e-31	2.50877233040172e-17	1.97239680616183e-13	1.87823463810364	quantitative
Mast Cells Resting (%)	brca	mutation1	mutation1	PIK3CA	8.28692673667396e-07	8.28692673667396e-07	0.00325759090018653	0.66074647868023	binary_by_median
Mast Cells Resting (%)	brca	mutation1	mutation1	TP53	3.69884752793407e-15	3.69884752793407e-15	2.90803392646177e-11	0.66074647868023	binary_by_median
Mast cells	brca	mutation1	mutation1	CDH1	2.21316168293054e-12	1.19182809587116e-08	3.12338416324636e-05	1.51646298325568	quantitative
Mast cells	brca	mutation1	mutation1	PIK3CA	1.33793672746701e-15	8.63206367636912e-11	3.3932642311807e-07	1.51646298325568	quantitative
Mast cells	brca	mutation1	mutation1	TP53	1.19475157024522e-18	8.16227595052089e-13	6.41718135229952e-09	1.51646298325568	quantitative
Mast cells	gbm	mutation1	mutation1	GAS2L2	8.56915787050032e-06	8.56915787050032e-06	0.026530112767069	0.640210502137313	quantitative
Mast cells	kirc	mutation1	mutation1	DOCK4	1.68833047214319e-05	0.000198198102146809	0.0372216035831707	1.33679484177608	quantitative
Mast cells	kirc	mutation1	mutation1	DSCAM	1.32706383620418e-05	0.000165109612673152	0.0372216035831707	1.33679484177608	quantitative
Mast cells	kirc	mutation1	mutation1	FLAD1	1.13258595278304e-06	2.55874054631309e-05	0.019605033323894	1.33679484177608	quantitative
Mast cells	kirc	mutation1	mutation1	MAN2C1	2.44956576018001e-06	4.58820595074319e-05	0.019605033323894	1.33679484177608	quantitative
Mast cells	kirc	mutation1	mutation1	NF2	3.69459621839618e-06	6.26358892137188e-05	0.019605033323894	1.33679484177608	quantitative
Mast cells	lgg	mutation1	mutation1	ATRX	4.79722371931365e-09	1.69485767844539e-08	8.77936277434714e-06	1.07712876295827	quantitative
Mast cells	lgg	mutation1	mutation1	TP53	1.4263949780408e-12	8.90235126046364e-12	9.22283590584033e-09	1.07712876295827	quantitative
Mast cells	lihc	mutation1	mutation1	CTNNB1	1.75219616510635e-05	1.75219616510635e-05	0.0468712474165949	0.95284154819559	quantitative
Monocytes (%)	thca	mutation1	mutation1	BRAF	8.56446560922412e-05	0.000117449501239641	0.0116275006227244	1.04019465751966	binary_by_median
NK CD56bright cells	brca	mutation1	mutation1	CDH1	2.19254912561981e-06	6.30463357913508e-06	0.02478351459958	1.09929959602825	quantitative
NK CD56bright cells	brca	mutation1	mutation1	TP53	2.91024524419517e-18	9.41227273488963e-17	7.39992882417023e-13	1.09929959602825	quantitative
NK CD56bright cells	cesc	mutation1	mutation1	KRAS	7.44473224375797e-07	7.44473224375797e-07	0.00332481742006231	0.88337642516473	quantitative
NK CD56bright cells	lgg	mutation1	mutation1	ATRX	5.41327368534601e-08	5.41327368534601e-08	2.80407576900923e-05	0.932047883858294	quantitative
NK CD56bright cells	lgg	mutation1	mutation1	TP53	6.12639650284926e-11	6.12639650284926e-11	6.34694677695183e-08	0.932047883858294	quantitative
NK CD56bright cells	paad	mutation1	mutation1	KRAS	1.42625246974335e-06	1.42625246974335e-06	0.000350858107556864	0.762297725567457	quantitative
NK CD56dim cells	brca	mutation1	mutation1	TP53	1.74108684561567e-11	2.48993857404382e-08	0.000195758970691325	1.45617766188209	quantitative
NK cells	brca	mutation1	mutation1	CDH1	1.15198833794399e-15	4.27708788137685e-15	1.68132324616924e-11	1.04196452546028	quantitative
NK cells	brca	mutation1	mutation1	PIK3CA	4.0698095567223e-11	9.98279738283555e-11	2.61615843412844e-07	1.04196452546028	quantitative
NK cells	brca	mutation1	mutation1	TP53	4.07546347087921e-17	1.72789738341085e-16	1.35847292283761e-12	1.04196452546028	quantitative
NK cells	lgg	mutation1	mutation1	ADAMTS15	3.01859254831905e-06	6.52862988663358e-06	0.0033818302812762	1.07271718862516	quantitative
NK cells	lgg	mutation1	mutation1	FMR1	6.56806321875191e-05	0.000116319970066745	0.0301268722472871	1.07271718862516	quantitative
NK cells	lgg	mutation1	mutation1	IDH1	6.93954503199432e-24	2.24495663832962e-22	2.32577507730949e-19	1.07271718862516	quantitative
NK cells	lgg	mutation1	mutation1	RB1	2.7350474209531e-05	5.12586104843424e-05	0.0177013068205929	1.07271718862516	quantitative
NK cells	luad	mutation1	mutation1	KEAP1	8.83135621847808e-09	8.83135621847808e-09	9.71802438281328e-05	0.989310767627775	quantitative
NK cells	paad	mutation1	mutation1	KRAS	1.4264690009906e-05	2.00191656293301e-05	0.00492471474481521	1.03551533452389	quantitative
NK cells	stad	mutation1	mutation1	OR51B4	2.04211157943346e-06	2.04211157943346e-06	0.025379362709199	0.780851126960085	quantitative
NK cells	thca	mutation1	mutation1	BRAF	1.06805587436081e-48	1.40693310108082e-32	1.39286377007002e-30	1.52254581822041	quantitative
NK cells	thca	mutation1	mutation1	NRAS	1.44251283664536e-16	2.15539791001018e-11	1.06692196545504e-09	1.52254581822041	quantitative
Neutrophils	kirc	mutation1	mutation1	PBRM1	2.3563637842104e-09	2.01871859124704e-08	1.89557675718097e-05	1.13272629000842	quantitative
Neutrophils	kirc	mutation1	mutation1	PLEC	5.57955485485452e-06	1.97807222594665e-05	0.00928704910081951	1.13272629000842	quantitative
Neutrophils	lgg	mutation1	mutation1	IDH1	2.99675308371549e-08	1.03644496353826e-06	0.00107375698222564	1.28711783550034	quantitative
Neutrophils	ov	mutation1	mutation1	IRF4	3.16934315360971e-05	3.16934315360971e-05	0.0216242624980015	0.984656325478038	quantitative
Neutrophils	ov	mutation1	mutation1	PCDHAC1	5.99711602936423e-05	5.99711602936423e-05	0.0279767633994205	0.984656325478038	quantitative
Neutrophils	ov	mutation1	mutation1	SLC6A9	6.6453119713588e-05	6.6453119713588e-05	0.0279767633994205	0.984656325478038	quantitative
Neutrophils	ov	mutation1	mutation1	TBX22	3.14559882996692e-05	3.14559882996692e-05	0.0216242624980015	0.984656325478038	quantitative
Neutrophils	ov	mutation1	mutation1	UBASH3A	2.61683684063844e-06	2.61683684063844e-06	0.0066101298594527	0.984656325478038	quantitative
Neutrophils	ov	mutation1	mutation1	ZNF256	3.42426959588305e-05	3.42426959588305e-05	0.0216242624980015	0.984656325478038	quantitative
Neutrophils	thca	mutation1	mutation1	BRAF	6.48886010357819e-12	1.26507388219778e-10	1.2524231433758e-08	1.1405712503005	quantitative
Neutrophils	thca	mutation1	mutation1	HRAS	0.000552499102564528	0.00122033876772216	0.0402711793348314	1.1405712503005	quantitative
Neutrophils	thca	mutation1	mutation1	NRAS	1.03132339346901e-09	1.09097572359772e-08	5.40032983180873e-07	1.1405712503005	quantitative
Neutrophils (%)	lihc	mutation1	mutation1	CTNNB1	2.06752048253234e-06	2.06752048253234e-06	0.00553061729077401	0.849401230350946	binary_by_zeros
Plasma Cells (%)	tgct	mutation1	mutation1	KIT	0.00264430222401091	0.00264430222401091	0.0211544177920873	0.61240928721945	binary_by_median
STAT1 19272155	brca	mutation1	mutation1	TP53	9.8536398052192e-22	2.15029407033639e-07	0.00169056119809847	3.41151997568226	quantitative
STAT1 19272155	hnsc	mutation1	mutation1	CASP8	4.84104584813887e-09	2.37879915733163e-08	0.000168466556322226	1.09931633618627	quantitative
STAT1 19272155	lgg	mutation1	mutation1	IDH1	5.07400088979331e-14	5.07400088979331e-14	5.25666492182587e-11	0.876953603669961	quantitative
STAT1 19272155	lgg	mutation1	mutation1	KEL	5.52241341794192e-05	5.52241341794192e-05	0.0286061015049391	0.876953603669961	quantitative
STAT1 19272155	lgg	mutation1	mutation1	TTN	0.000106969210124518	0.000106969210124518	0.0369400338963335	0.876953603669961	quantitative
STAT1 19272155	prad	mutation1	mutation1	NYNRIN	3.83411210840448e-05	3.83411210840448e-05	0.0352738313973212	0.76311971927297	quantitative
STAT1 19272155	stad	mutation1	mutation1	PIK3CA	7.39794440867143e-11	1.57853624991668e-06	0.0196180485139645	1.83995983729459	quantitative
STAT1 19272155	thca	mutation1	mutation1	NRAS	3.05993493607819e-07	0.000157761114849217	0.0156183503700724	1.83589489226903	quantitative
STAT1 score	lgg	mutation1	mutation1	IDH1	1.44196901190042e-09	1.83835687650501e-09	1.90453772405919e-06	1.01309829977347	quantitative
STAT1 score	thca	mutation1	mutation1	BRAF	5.5649157761667e-09	2.61604431949e-06	0.000134163927495497	1.53904348707887	quantitative
STAT1 score	thca	mutation1	mutation1	HRAS	3.2937870644943e-05	0.000817117172654606	0.026964866697602	1.53904348707887	quantitative
STAT1 score	thca	mutation1	mutation1	NRAS	5.87244764834708e-09	2.7103823736464e-06	0.000134163927495497	1.53904348707887	quantitative
Stromal Fraction	blca	mutation1	mutation1	FGFR3	4.75249524901498e-07	4.75249524901498e-07	0.00469118806030269	0.990188878871065	quantitative
Stromal Fraction	brca	mutation1	mutation1	CDH1	6.19415406710578e-07	1.36177000721053e-06	0.0107062357966892	1.06500978386355	quantitative
T Cells CD4 Memory Activated (%)	brca	mutation1	mutation1	TP53	2.37315337017087e-08	2.37315337017087e-08	0.000186577317962834	0.359488573842584	binary_by_zeros
T Cells CD4 Memory Activated (%)	tgct	mutation1	mutation1	KRAS	0.00159067342240563	0.00159067342240563	0.012725387379245	0.743920717914133	binary_by_zeros
T Cells CD4 Naive (%)	lgg	mutation1	mutation1	IDH1	4.38205273517194e-06	4.38205273517194e-06	0.00453980663363813	0.891809399794969	binary_by_zeros
T Cells CD8 (%)	hnsc	mutation1	mutation1	CASP8	1.45367808387862e-06	1.17663205776979e-05	0.0416645411656284	1.2087148994338	quantitative
T Cells CD8 (%)	hnsc	mutation1	mutation1	TP53	1.74043390857242e-08	2.95395733258797e-07	0.0020919925829388	1.2087148994338	quantitative
T Cells CD8 (%)	lgg	mutation1	mutation1	ATRX	0.000111778544424803	0.000111778544424803	0.0386008573413653	0.79316664800952	quantitative
T Cells CD8 (%)	lgg	mutation1	mutation1	IDH1	1.86686568111393e-05	1.86686568111393e-05	0.00967036422817016	0.79316664800952	quantitative
T Cells CD8 (%)	lgg	mutation1	mutation1	TP53	4.43269402080783e-08	4.43269402080783e-08	4.59227100555691e-05	0.79316664800952	quantitative
T Cells CD8 (%)	luad	mutation1	mutation1	SPTA1	5.04941954729825e-10	2.74124071951213e-06	0.0301646128775114	1.75801144816359	quantitative
T Cells CD8 (%)	tgct	mutation1	mutation1	KIT	0.00195308995159772	0.00195308995159772	0.0156247196127818	0.636991659210416	quantitative
T Cells CD8 (%)	thca	mutation1	mutation1	BRAF	5.86631052306899e-10	1.92481997194927e-07	1.90557177222978e-05	1.41532284746757	quantitative
T Cells CD8 (%)	thca	mutation1	mutation1	NRAS	4.14424014574356e-05	0.000569529562607422	0.0281917133490674	1.41532284746757	quantitative
T Cells Follicular Helper (%)	hnsc	mutation1	mutation1	TP53	1.18502393903845e-09	1.18502393903845e-09	8.3923395362703e-06	0.878602764855261	quantitative
T Cells Follicular Helper (%)	lgg	mutation1	mutation1	ATRX	1.50683802024603e-06	1.50683802024603e-06	0.00156108418897489	0.788895396140799	quantitative
T Cells Follicular Helper (%)	lgg	mutation1	mutation1	TP53	8.10773747868036e-05	8.10773747868036e-05	0.0419980801395643	0.788895396140799	quantitative
T Cells Follicular Helper (%)	tgct	mutation1	mutation1	KIT	0.00207210218748902	0.00207210218748902	0.0165768174999122	0.553433769957047	quantitative
T Cells Regulatory Tregs (%)	thca	mutation1	mutation1	BRAF	4.83847665475012e-12	4.83847665475012e-12	4.79009188820262e-10	0.752147637041408	binary_by_median
T cells	hnsc	mutation1	mutation1	TP53	1.38548756671926e-06	2.51636838175764e-06	0.0178209208796076	1.05176297905669	quantitative
T cells	lgg	mutation1	mutation1	IDH1	4.60230214138092e-08	5.36169662835064e-08	5.55471770697127e-05	1.01000857248958	quantitative
T cells	lgg	mutation1	mutation1	MYOCD	1.96663135743707e-05	2.1622372550595e-05	0.00746692598747212	1.01000857248958	quantitative
T cells	lgg	mutation1	mutation1	TINAG	1.63734051224685e-05	1.80332361429992e-05	0.00746692598747212	1.01000857248958	quantitative
T cells	paad	mutation1	mutation1	KRAS	1.3592945829154e-06	1.3592945829154e-06	0.000334386467397188	0.830918379482987	quantitative
T cells	prad	mutation1	mutation1	SPOP	1.09053345527281e-05	4.80942100875233e-05	0.0442466732805215	1.17093230436664	quantitative
T helper cells	hnsc	mutation1	mutation1	CDKN2A	8.16237088075736e-06	8.16237088075736e-06	0.0289029552887618	0.959474275866554	quantitative
T helper cells	hnsc	mutation1	mutation1	TP53	1.12226149962384e-07	1.12226149962384e-07	0.000794785594033603	0.959474275866554	quantitative
T helper cells	lgg	mutation1	mutation1	IDH1	2.1191987688376e-05	2.1191987688376e-05	0.0219548992451575	0.904389202917999	quantitative
T helper cells	lihc	mutation1	mutation1	CFTR	4.04440750230083e-05	4.04440750230083e-05	0.0270469751716368	0.741773112470951	quantitative
T helper cells	lihc	mutation1	mutation1	LCP2	7.64386125004517e-06	7.64386125004517e-06	0.0138786005704145	0.741773112470951	quantitative
T helper cells	lihc	mutation1	mutation1	LRRIQ3	7.43587818474778e-05	7.43587818474778e-05	0.0397819482884006	0.741773112470951	quantitative
T helper cells	lihc	mutation1	mutation1	OR8B4	1.55647856864462e-05	1.55647856864462e-05	0.0138786005704145	0.741773112470951	quantitative
T helper cells	lihc	mutation1	mutation1	PTPRH	1.0537977017975e-05	1.0537977017975e-05	0.0138786005704145	0.741773112470951	quantitative
TCR Shannon	lgg	mutation1	mutation1	DNAH11	3.48977329792525e-05	3.48977329792525e-05	0.0359795627016093	0.799207116583991	quantitative
TCR Shannon	thca	mutation1	mutation1	NRAS	4.58443216969633e-05	4.91683426870094e-05	0.00486766592601393	1.00805447698902	quantitative
TGF-beta Response	brca	mutation1	mutation1	PIK3CA	5.09809538677173e-09	5.09809538677173e-09	4.00812259307993e-05	0.791368417401	quantitative
TGF-beta Response	hnsc	mutation1	mutation1	TP53	9.83315940725539e-09	9.44815865364329e-08	0.000669118595851018	1.15412486037884	quantitative
TGF-beta Response	kirp	mutation1	mutation1	TULP4	2.50175379080835e-06	2.50175379080835e-06	0.00243670819224733	0.951526102797097	quantitative
TGF-beta Response	lgg	mutation1	mutation1	IDH1	1.18688464615765e-32	2.39866925693334e-19	2.48502135018294e-16	1.75079797950122	quantitative
TGF-beta Response	lgg	mutation1	mutation1	NF1	4.44129688021509e-08	3.53784890167582e-05	0.0165458483451286	1.75079797950122	quantitative
TGF-beta Response	lgg	mutation1	mutation1	TET2	7.46988513114583e-08	4.79126882580943e-05	0.0165458483451286	1.75079797950122	quantitative
TGF-beta Response	lihc	mutation1	mutation1	CTNNB1	8.64388490883411e-08	1.92454936936539e-07	0.000514816956305241	1.05713209066458	quantitative
TGF-beta Response	luad	mutation1	mutation1	KEAP1	1.98350407904549e-07	1.98350407904549e-07	0.00218324293980537	0.994917708556995	quantitative
TGF-beta Response	thca	mutation1	mutation1	BRAF	4.33687778908591e-27	1.92636870086404e-19	1.9071050138554e-17	1.42881730899185	quantitative
TGF-beta Response	thca	mutation1	mutation1	HRAS	2.41505803032847e-05	0.000411537747580214	0.0135807456701471	1.42881730899185	quantitative
TGF-beta Response	thca	mutation1	mutation1	NRAS	3.11373168619128e-13	1.07261273906439e-09	5.30943305836875e-08	1.42881730899185	quantitative
TGF-beta Response	thca	mutation1	mutation1	USP9X	0.000132406829411292	0.00138678330540985	0.0343228868088938	1.42881730899185	quantitative
TGFB PCA 17349583	hnsc	mutation1	mutation1	TP53	6.89648361447032e-07	1.41614261529781e-06	0.0100291220015391	1.05955725703629	quantitative
TGFB PCA 17349583	lgg	mutation1	mutation1	IDH1	9.18965854413195e-13	1.13211365175388e-05	0.0117286974321701	2.64650905455021	quantitative
TGFB PCA 17349583	lihc	mutation1	mutation1	CTNNB1	1.29064540690366e-06	1.06370012022206e-05	0.02845397821594	1.20850513355615	quantitative
TGFB PCA 17349583	thca	mutation1	mutation1	BRAF	6.73301703249299e-23	4.62174142879728e-18	4.57552401450931e-16	1.29348159434662	quantitative
TGFB PCA 17349583	thca	mutation1	mutation1	HRAS	6.72170335939537e-05	0.000457143956539424	0.0113143129243508	1.29348159434662	quantitative
TGFB PCA 17349583	thca	mutation1	mutation1	NRAS	5.66587857404128e-09	3.00886307312979e-07	1.48938722119924e-05	1.29348159434662	quantitative
TGFB PCA 17349583	thca	mutation1	mutation1	USP9X	5.20709720627096e-05	0.000374226456542808	0.0113143129243508	1.29348159434662	quantitative
TGFB score 21050467	brca	mutation1	mutation1	PIK3CA	4.23696506584532e-08	4.23696506584532e-08	0.000333110193476759	0.785986941415929	quantitative
TGFB score 21050467	hnsc	mutation1	mutation1	TP53	2.63107387944575e-08	1.96094722545899e-07	0.00138874282507006	1.14372961654919	quantitative
TGFB score 21050467	kirp	mutation1	mutation1	TULP4	2.61365277218214e-06	2.61365277218214e-06	0.0025456978001054	0.997245749782701	quantitative
TGFB score 21050467	lgg	mutation1	mutation1	IDH1	2.48880275311096e-27	8.09516300927617e-14	8.38658887761011e-11	2.1025097915913	quantitative
TGFB score 21050467	lihc	mutation1	mutation1	CTNNB1	2.14574396787821e-06	2.86251730529308e-06	0.00765723379165898	1.02525941228326	quantitative
TGFB score 21050467	luad	mutation1	mutation1	KEAP1	1.25428293367781e-07	1.25428293367781e-07	0.00138021294021906	0.999079393847838	quantitative
TGFB score 21050467	thca	mutation1	mutation1	BRAF	2.36007091814185e-25	1.97196208002892e-24	1.95224245922863e-22	1.04043144365896	quantitative
TGFB score 21050467	thca	mutation1	mutation1	HRAS	2.93158188937294e-05	4.19046192387836e-05	0.00138285243487986	1.04043144365896	quantitative
TGFB score 21050467	thca	mutation1	mutation1	NRAS	3.8973291486686e-12	1.01290046192635e-11	5.01385728653541e-10	1.04043144365896	quantitative
TGFB score 21050467	thca	mutation1	mutation1	USP9X	6.42699570313247e-05	8.9236514918574e-05	0.00220860374423471	1.04043144365896	quantitative
TIL Regional Fraction	brca	mutation1	mutation1	TP53	5.2238937943923e-10	2.06168957751305e-07	0.00162069417688301	1.43068149989584	quantitative
Tcm cells	brca	mutation1	mutation1	PIK3CA	3.48012705071737e-06	3.48012705071737e-06	0.02736075887274	0.945115636608018	quantitative
Tcm cells	lgg	mutation1	mutation1	ACACA	1.20794214836789e-05	1.68226967778095e-05	0.0174283138618106	1.0341150951995	quantitative
Tem cells	brca	mutation1	mutation1	CDH1	2.01781131242936e-08	2.01781131242936e-08	0.000158640325383196	0.92493492822191	quantitative
Tem cells	brca	mutation1	mutation1	FHL2	1.04766093861325e-05	1.04766093861325e-05	0.0411835514968869	0.92493492822191	quantitative
Tem cells	cesc	mutation1	mutation1	SPATC1	9.28018708350049e-06	9.28018708350049e-06	0.0414453155149132	0.709205172050765	quantitative
Tem cells	coadread	mutation1	mutation1	TP53	6.71851184460025e-07	1.09916733966349e-06	0.0161852390765449	1.03992681710832	quantitative
Tem cells	esca	mutation1	mutation1	LTBP1	1.33365001649251e-05	1.9631540830125e-05	0.0305663090725046	1.04044217651132	quantitative
Tem cells	hnsc	mutation1	mutation1	HK3	3.86168127986743e-06	3.86168127986743e-06	0.0273484268240211	0.977794884312835	quantitative
Tem cells	lgg	mutation1	mutation1	ATRX	6.82976568895518e-06	6.82976568895518e-06	0.00707563725375757	0.855667114260911	quantitative
Tem cells	luad	mutation1	mutation1	KEAP1	3.76901574357301e-07	9.37306964873564e-07	0.0103141258414687	1.07302049613562	quantitative
Tem cells	lusc	mutation1	mutation1	SLC31A1	1.03391316297446e-06	4.21654019684713e-06	0.0440291127354777	1.1275821736985	quantitative
Tem cells	ov	mutation1	mutation1	CCDC85A	6.96896083059734e-06	6.96896083059734e-06	0.00451762885242668	0.978857954470426	quantitative
Tem cells	ov	mutation1	mutation1	CHGB	6.47617681025767e-06	6.47617681025767e-06	0.00451762885242668	0.978857954470426	quantitative
Tem cells	ov	mutation1	mutation1	DOCK1	6.2441620907888e-06	6.2441620907888e-06	0.00451762885242668	0.978857954470426	quantitative
Tem cells	ov	mutation1	mutation1	FBN1	6.22406476986054e-05	6.22406476986054e-05	0.0314439752173354	0.978857954470426	quantitative
Tem cells	ov	mutation1	mutation1	RREB1	7.15380657549751e-06	7.15380657549751e-06	0.00451762885242668	0.978857954470426	quantitative
Tem cells	ov	mutation1	mutation1	RRP12	8.10514925896827e-05	8.10514925896827e-05	0.0341226783802564	0.978857954470426	quantitative
Tem cells	paad	mutation1	mutation1	KRAS	2.37781565014954e-07	7.31066863072282e-07	0.000179842448315781	1.08834564158786	quantitative
Tfh cells	brca	mutation1	mutation1	AP2B1	2.35874033148636e-07	2.64896936033669e-06	0.0208261971109671	1.21123594836829	quantitative
Tfh cells	brca	mutation1	mutation1	ARHGAP39	3.27460089957124e-06	2.36136061417394e-05	0.037130034297271	1.21123594836829	quantitative
Tfh cells	brca	mutation1	mutation1	GALNT5	2.29472526354442e-06	1.75657376197502e-05	0.037130034297271	1.21123594836829	quantitative
Tfh cells	brca	mutation1	mutation1	RPL3L	8.29669202867358e-07	7.53645871637916e-06	0.0296258192140865	1.21123594836829	quantitative
Tfh cells	brca	mutation1	mutation1	SLK	2.72395270446107e-06	2.02594246228697e-05	0.037130034297271	1.21123594836829	quantitative
Tfh cells	brca	mutation1	mutation1	TUBA1B	5.29146527903506e-06	3.52066098146065e-05	0.0461323943937394	1.21123594836829	quantitative
Tfh cells	esca	mutation1	mutation1	MPHOSPH8	1.0094796843758e-06	1.6468997549081e-06	0.00256422291839191	1.04099578119047	quantitative
Tfh cells	lgg	mutation1	mutation1	IDH1	1.06468258611549e-05	1.06468258611549e-05	0.0110301115921565	0.829838091293036	quantitative
Tfh cells	luad	mutation1	mutation1	KEAP1	2.97602498487688e-07	2.51717736293736e-06	0.0276990197017627	1.18560927784279	quantitative
Tfh cells	ov	mutation1	mutation1	ZNF423	4.23566254762525e-06	4.23566254762525e-06	0.0106992835953014	0.586729990685565	quantitative
Tfh cells	paad	mutation1	mutation1	KRAS	1.7202935931721e-06	1.7202935931721e-06	0.000423192223920337	0.767968973362222	quantitative
Tfh cells	sarc	mutation1	mutation1	TP53	2.26486275165148e-05	2.26486275165148e-05	0.0156728502414282	0.930017934108616	quantitative
Tfh cells	thca	mutation1	mutation1	BRAF	2.35650522501471e-06	2.35650522501471e-06	0.000233294017276456	0.814990731889549	quantitative
Tgd cells	brca	mutation1	mutation1	HS3ST4	1.4323663610218e-07	1.4323663610218e-07	0.00112612643303534	0.890068617677727	quantitative
Tgd cells	hnsc	mutation1	mutation1	CD44	2.79927037444084e-09	5.07251797235825e-08	0.000359235722802411	1.18962856432571	quantitative
Tgd cells	lgg	mutation1	mutation1	IDH1	8.51523046616626e-07	3.28897264513668e-06	0.0034073756603616	1.1200312977275	quantitative
Tgd cells	ov	mutation1	mutation1	C2orf16	0.000124055667845602	0.000124055667845602	0.0438062776561414	0.913935029603287	quantitative
Tgd cells	ov	mutation1	mutation1	C6orf222	7.15003018912332e-05	7.15003018912332e-05	0.036121952515451	0.913935029603287	quantitative
Tgd cells	ov	mutation1	mutation1	GSG1L	3.07901413024356e-05	3.07901413024356e-05	0.0240296662169523	0.913935029603287	quantitative
Tgd cells	ov	mutation1	mutation1	KCNH5	1.46649500919489e-06	1.46649500919489e-06	0.00185218319661315	0.913935029603287	quantitative
Tgd cells	ov	mutation1	mutation1	LRPPRC	0.000173421526746403	0.000173421526746403	0.0438062776561414	0.913935029603287	quantitative
Tgd cells	ov	mutation1	mutation1	NUP214	0.000172551415001949	0.000172551415001949	0.0438062776561414	0.913935029603287	quantitative
Tgd cells	ov	mutation1	mutation1	PLXNC1	0.000194313537285059	0.000194313537285059	0.0446214541074599	0.913935029603287	quantitative
Tgd cells	ov	mutation1	mutation1	PPRC1	2.06926463828677e-09	2.06926463828677e-09	5.22696247631238e-06	0.913935029603287	quantitative
Tgd cells	ov	mutation1	mutation1	SLC26A3	3.80517279761715e-05	3.80517279761715e-05	0.0240296662169523	0.913935029603287	quantitative
Tgd cells	ov	mutation1	mutation1	WFIKKN2	0.000112312659447853	0.000112312659447853	0.0438062776561414	0.913935029603287	quantitative
Tgd cells	ov	mutation1	mutation1	ZNF564	0.000160780393437801	0.000160780393437801	0.0438062776561414	0.913935029603287	quantitative
Tgd cells	sarc	mutation1	mutation1	SLIT3	1.87794008774222e-06	2.99616478844875e-06	0.00207334603360653	1.04111207747899	quantitative
Th1 cells	brca	mutation1	mutation1	TP53	7.41908958868405e-19	1.39030454454e-10	1.09305743291734e-06	1.9100074074792	quantitative
Th1 cells	ov	mutation1	mutation1	IRF4	1.69013516470185e-05	1.69013516470185e-05	0.0224276595293536	0.908316573826111	quantitative
Th1 cells	ov	mutation1	mutation1	PDE4DIP	4.12968057600441e-05	4.12968057600441e-05	0.0347719104499571	0.908316573826111	quantitative
Th1 cells	ov	mutation1	mutation1	ZNF256	1.7757450142006e-05	1.7757450142006e-05	0.0224276595293536	0.908316573826111	quantitative
Th1 cells	stad	mutation1	mutation1	FAM3B	3.24815889320637e-07	7.73027713283662e-07	0.00960718842068935	1.06847044785785	quantitative
Th1 cells	thca	mutation1	mutation1	BRAF	1.02262161418381e-17	2.82635521006986e-11	2.79809165796916e-09	1.65866685966507	quantitative
Th1 cells	thca	mutation1	mutation1	HRAS	6.45547528591113e-07	0.000111314346125198	0.00367337342213154	1.65866685966507	quantitative
Th1 cells	thca	mutation1	mutation1	NRAS	2.28059420504422e-10	8.49391553533418e-07	4.20448818999042e-05	1.65866685966507	quantitative
Th17 cells	brca	mutation1	mutation1	TP53	1.5564860671827e-07	5.1693333700001e-07	0.00406412989549408	1.09199751219393	quantitative
Th17 cells	ov	mutation1	mutation1	AKR1C4	1.38377150895786e-05	1.38377150895786e-05	0.0177243825067861	0.931947208235163	quantitative
Th17 cells	ov	mutation1	mutation1	DLG5	7.86469544507525e-05	7.86469544507525e-05	0.0496655517356502	0.931947208235163	quantitative
Th17 cells	ov	mutation1	mutation1	SMC6	1.97004915793192e-05	1.97004915793192e-05	0.0177243825067861	0.931947208235163	quantitative
Th17 cells	ov	mutation1	mutation1	TEAD2	2.10503355187483e-05	2.10503355187483e-05	0.0177243825067861	0.931947208235163	quantitative
Th17 cells	prad	mutation1	mutation1	SPOP	2.94610256469271e-05	2.94610256469271e-05	0.0271041435951729	0.791218060593737	quantitative
Th17 cells	sarc	mutation1	mutation1	CEP290	9.70876134625252e-06	9.70876134625252e-06	0.00671846285160674	0.840125902663636	quantitative
Th2 cells	blca	mutation1	mutation1	RB1	2.39765538547527e-07	2.39765538547527e-07	0.00236672563100264	0.875738060135612	quantitative
Th2 cells	blca	mutation1	mutation1	TP53	3.54315614798573e-06	3.54315614798573e-06	0.0174872471683836	0.875738060135612	quantitative
Th2 cells	brca	mutation1	mutation1	CDH1	9.24610506829681e-12	9.24610506829681e-12	7.26928780469495e-08	0.953718823563149	quantitative
Th2 cells	brca	mutation1	mutation1	PIK3CA	5.79099459472511e-07	5.79099459472511e-07	0.00151762665012429	0.953718823563149	quantitative
Th2 cells	brca	mutation1	mutation1	TP53	5.8439510070077e-10	5.8439510070077e-10	2.29725714085473e-06	0.953718823563149	quantitative
Th2 cells	luad	mutation1	mutation1	TP53	1.31349579764737e-09	1.91875553244929e-06	0.021113985879072	1.62265147204289	quantitative
Th2 cells	thca	mutation1	mutation1	BRAF	2.81514642025416e-09	2.02547616882774e-08	2.00522140713946e-06	1.12194907714357	quantitative
Th2 cells	thca	mutation1	mutation1	NRAS	1.38653409687743e-05	4.07828627268534e-05	0.00201875170497924	1.12194907714357	quantitative
Treg cells	brca	mutation1	mutation1	TP53	3.08035326961599e-18	1.59380134882828e-08	0.000125304662044879	2.37470276905884	quantitative
Treg cells	kirc	mutation1	mutation1	EP400	3.52943735502801e-05	4.95518054991938e-05	0.0465291453637429	1.03910280012331	quantitative
Treg cells	lgg	mutation1	mutation1	ATRX	2.0571901836072e-07	2.0571901836072e-07	0.000106562451510853	0.780649480503751	quantitative
Treg cells	lgg	mutation1	mutation1	TP53	9.88437609059248e-08	9.88437609059248e-08	0.000102402136298538	0.780649480503751	quantitative
Treg cells	thca	mutation1	mutation1	BRAF	2.11032872098393e-12	1.26576906115202e-09	1.2531113705405e-07	1.33943252982751	quantitative
Treg cells	thca	mutation1	mutation1	HRAS	0.000202955279543711	0.00132634242727409	0.0400844733197946	1.33943252982751	quantitative
Treg cells	thca	mutation1	mutation1	NRAS	1.21126724093677e-05	0.000156388012204033	0.00774120660409964	1.33943252982751	quantitative
Treg cells	thca	mutation1	mutation1	PHKA2	0.000263934371410125	0.00161957467958766	0.0400844733197946	1.33943252982751	quantitative
aDC	brca	mutation1	mutation1	TP53	1.30813855208335e-16	1.87335672278031e-10	1.47283305544988e-06	1.68593760476903	quantitative
aDC	lgg	mutation1	mutation1	IDH1	4.36221818778451e-10	3.76109899020321e-07	0.000389649855385053	1.50867179538597	quantitative
aDC	pcpg	mutation1	mutation1	HRAS	0.00060476483019672	0.00060476483019672	0.00362858898118032	0.965012000962764	quantitative
aDC	pcpg	mutation1	mutation1	RET	0.0122888060158396	0.0122888060158396	0.0368664180475188	0.965012000962764	quantitative
aDC	prad	mutation1	mutation1	NYNRIN	2.20808446600264e-05	2.20808446600264e-05	0.0203143770872243	0.993477746950712	quantitative
aDC	thca	mutation1	mutation1	BRAF	2.19011972470546e-10	4.33850371457508e-09	4.29511867742933e-07	1.16896943461338	quantitative
aDC	ucec	mutation1	mutation1	CTNNB1	7.8375262934149e-07	7.8375262934149e-07	0.00708982628502312	0.84739529966014	quantitative
aDC	ucec	mutation1	mutation1	TP53	6.70242150408627e-16	6.70242150408627e-16	1.21260209851929e-11	0.84739529966014	quantitative
iDC	brca	mutation1	mutation1	CDH1	1.74072202317565e-07	1.74072202317565e-07	0.000684277827310348	0.939550431480646	quantitative
iDC	brca	mutation1	mutation1	PIK3CA	1.2111512878332e-09	1.2111512878332e-09	9.52207142494462e-06	0.939550431480646	quantitative
iDC	brca	mutation1	mutation1	TP53	1.77699713561359e-05	1.77699713561359e-05	0.0465691716006468	0.939550431480646	quantitative
iDC	hnsc	mutation1	mutation1	NSD1	7.99224829549764e-07	1.89445336525957e-06	0.0134165187327683	1.07315254207884	quantitative
iDC	ov	mutation1	mutation1	BAI2	6.27273549932491e-06	6.27273549932491e-06	0.00528164329043157	0.634551250493362	quantitative
iDC	ov	mutation1	mutation1	DNMT1	2.88114175155877e-05	2.88114175155877e-05	0.0181944101610936	0.634551250493362	quantitative
iDC	ov	mutation1	mutation1	DOCK6	3.75716262925188e-06	3.75716262925188e-06	0.00474529640074512	0.634551250493362	quantitative
iDC	ov	mutation1	mutation1	EPHA6	8.56466104224185e-07	8.56466104224185e-07	0.00216343337927029	0.634551250493362	quantitative
iDC	ov	mutation1	mutation1	IRF4	6.61088567807945e-05	6.61088567807945e-05	0.0329568923356478	0.634551250493362	quantitative
iDC	ov	mutation1	mutation1	ZNF256	7.82824045977382e-05	7.82824045977382e-05	0.0329568923356478	0.634551250493362	quantitative
iDC	thca	mutation1	mutation1	BRAF	2.4576008484536e-26	7.37546361290171e-16	7.30170897677269e-14	1.73368382624409	quantitative
iDC	thca	mutation1	mutation1	HRAS	4.85956712122626e-06	0.00051776929265276	0.0170863866575411	1.73368382624409	quantitative
iDC	thca	mutation1	mutation1	NRAS	2.75746925178286e-13	2.88054797701649e-08	1.42587124862316e-06	1.73368382624409	quantitative
pDC	brca	mutation1	mutation1	CDH1	7.25642118742689e-09	7.25642118742689e-09	5.70499833755502e-05	0.918049488392137	quantitative
pDC	coadread	mutation1	mutation1	TP53	6.5879166447796e-07	6.5879166447796e-07	0.00970070725943796	0.983344039390164	quantitative
pDC	esca	mutation1	mutation1	AKAP3	5.16475239351645e-05	0.000116800375873247	0.0454645463086613	1.10395033209273	quantitative
pDC	esca	mutation1	mutation1	OR2L2	1.00653712755445e-05	2.63719283145754e-05	0.0205305461928969	1.10395033209273	quantitative
pDC	esca	mutation1	mutation1	PRKCB	5.09422468265771e-06	1.41944893166812e-05	0.0205305461928969	1.10395033209273	quantitative
pDC	esca	mutation1	mutation1	TRHDE	5.16268758532044e-05	0.000116757867792596	0.0454645463086613	1.10395033209273	quantitative
