# Supplementary material for: Genome-wide analyses reveal the contribution of somatic variants to the immune landscape of multiple cancer types
Source: PLoS Genet. 2024 Jan 19;20(1):e1011134. doi: 10.1371/journal.pgen.1011134 (PMC10829993; doi:10.1371/journal.pgen.1011134)
Supplement: S10 Table — (CSV) [file pgen.1011134.s010.csv]

Variant_Classification	blca	brca	cesc	coadread	esca	gbm	hnsc	kirc	kirp	lgg	lihc	luad	lusc	ov	paad	pcpg	prad	sarc	stad	tgct	thca	ucec	Total	Proportion
Missense_Mutation	87414	66747	48077	175342	22345	39846	70446	16422	17730	22919	32237	144014	116084	29330	18355	1571	19669	15345	128377	1762	6745	461342	1542119	0.529346243
Silent	34449	24195	19570	65503	8302	14923	27719	5766	6587	8500	11443	49279	41479	10425	6998	578	7968	5865	52457	632	2525	167224	572387	0.196476995
3'UTR	5968	8979	14227	24204	7600	3293	5061	1791	2246	1459	4714	8820	7787	2897	1466	104	1247	4555	10276	240	469	132152	249555	0.085662002
Nonsense_Mutation	9104	5615	4231	14820	1396	3195	5841	1259	1266	1647	2036	11951	8979	1927	1260	72	1225	843	6815	115	552	43302	127451	0.043748704
Frame_Shift_Del	1422	9251	1059	14675	1153	716	2056	1732	1579	875	1345	4255	3446	1123	220	60	829	453	18487	107	182	17307	82332	0.028261201
Intron	3262	3467	3206	9157	1548	1443	2604	773	988	702	1738	4336	3822	1265	678	52	664	1026	4766	109	275	28808	74689	0.025637672
5'UTR	4055	3296	3160	7691	1435	1383	2717	789	1157	629	2228	5185	4387	1173	674	55	566	988	4542	176	368	20543	67197	0.023065976
RNA	2496	2371	2553	5613	1389	1187	2152	481	551	616	987	4365	3851	937	543	45	511	929	3811	57	205	22675	58325	0.020020582
Splice_Site	1990	2037	944	3972	472	1064	1867	646	634	642	1259	4849	3756	1133	471	48	471	386	3047	58	193	11378	41317	0.014182433
Splice_Region	2172	1454	1185	2754	377	632	1429	389	450	331	609	2448	2273	486	276	26	327	282	2077	23	144	7298	27442	0.009419714
Frame_Shift_Ins	585	936	380	4117	463	376	930	446	474	317	443	1256	948	1635	162	15	316	106	4429	15	50	6903	25302	0.008685139
3'Flank	546	742	1241	1657	660	253	491	113	174	130	316	765	702	219	102	13	108	375	843	32	53	10411	19946	0.006846644
5'Flank	556	503	616	1192	308	197	404	110	138	99	300	830	729	170	95	3	86	208	617	15	36	3862	11074	0.00380125
In_Frame_Del	324	669	185	1430	236	190	415	262	274	360	317	401	425	363	61	15	151	74	1666	53	34	1505	9410	0.003230067
Translation_Start_Site	157	89	61	206	36	41	117	33	50	41	74	240	232	52	11	3	26	25	133	5	9	416	2057	0.000706084
Nonstop_Mutation	158	93	75	157	30	36	88	35	37	18	57	194	160	50	10	3	17	18	144	9	13	426	1828	0.000627477
In_Frame_Ins	44	51	16	120	31	27	38	26	39	14	42	41	45	19	12	3	11	6	118	10	4	104	821	0.000281816
																						SUM_ALL	2913252
